# Supplementary material for: catena-Poly[4,4′-bipyridinium [[tetra­aqua­(pyridine-2,6-dicarboxyl­ato-κ3 O 2,N,O 6)cerate(III)]-μ-pyridine-2,6-dicarboxyl­ato-κ4 O 2:O 2′,N,O 6-[(pyridine-2,6-dicarboxyl­ato-κ3 O 2,N,O 6)cerate(III)]-μ-pyridine-2,6-dicarboxyl­ato-κ4 O 2,N,O 6:O 6′] penta­hydrate]
Source: Acta Crystallogr Sect E Struct Rep Online. 2011 Feb 12;67(Pt 3):m335–6. doi: 10.1107/S1600536811004995 (PMC3051934; doi:10.1107/S1600536811004995)
Supplement: Supplementary file 2 [file e-67-0m335-Isup2.hkl]

# 
# h,k,l, Fc-squared, Fo-squared, sigma(Fo-squared) and status flag 
# 
data_I
_shelx_title ' KHC18-2H in P-1' 
_shelx_refln_list_code          4 
_shelx_F_calc_maximum      282.57 
_exptl_crystal_F_000      1164.00 
_reflns_d_resolution_high  0.7299 
 
loop_ 
 _symmetry_equiv_pos_as_xyz 
 'x, y, z' 
 '-x, -y, -z' 
 
_cell_length_a    13.0105 
_cell_length_b    13.4525 
_cell_length_c    13.5863 
_cell_angle_alpha  99.953 
_cell_angle_beta   99.866 
_cell_angle_gamma 104.576 
 
_shelx_F_squared_multiplier     1.000 
 
loop_ 
 _refln_index_h 
 _refln_index_k 
 _refln_index_l 
 _refln_F_squared_calc 
 _refln_F_squared_meas 
 _refln_F_squared_sigma 
 _refln_observed_status 
   2   0   0    51853.39    51066.80    803.92 o 
   3   0   0     3607.73     3654.85     63.31 o 
   4   0   0    12924.10    12680.97    194.83 o 
   5   0   0     1646.18     1597.63     40.48 o 
   6   0   0    36107.70    37527.48    288.60 o 
   7   0   0       55.36       49.19     31.51 o 
   8   0   0    19959.65    19414.68     92.23 o 
   9   0   0        2.18      -13.07     45.35 o 
  10   0   0    14393.84    14967.01     86.08 o 
  11   0   0       55.98       57.64     31.51 o 
  12   0   0     6665.02     6914.40    246.71 o 
  13   0   0      212.84      274.86     35.05 o 
  14   0   0     6843.27     7526.77    207.90 o 
  15   0   0       17.31       18.83     44.96 o 
  16   0   0     3357.67     3410.64    215.69 o 
 -17   1   0      477.83      458.19     36.51 o 
 -16   1   0       63.10       20.84     44.95 o 
 -15   1   0     1177.12     1329.60     41.26 o 
 -14   1   0      642.69      700.80     53.42 o 
 -13   1   0       28.22       45.11     33.96 o 
 -12   1   0        6.10       22.29     27.01 o 
 -11   1   0      313.33      352.46     33.68 o 
 -10   1   0     3503.85     3579.97     57.64 o 
  -9   1   0     4947.38     5055.61     53.03 o 
  -8   1   0     5383.42     5603.60     63.79 o 
  -7   1   0     3200.40     3141.89     55.34 o 
  -6   1   0       40.90       53.80     46.11 o 
  -5   1   0      144.57      164.47     49.96 o 
  -4   1   0      204.62      287.44     42.27 o 
  -3   1   0    16670.94    18348.69    129.89 o 
   1   1   0     2273.84     1876.31     66.30 o 
   2   1   0     5631.05     4979.29     76.63 o 
   3   1   0      103.91       73.78     44.02 o 
   4   1   0     6144.00     5711.84    131.81 o 
   5   1   0     1851.52     1773.66     47.27 o 
   6   1   0    15799.17    16154.61    445.77 o 
   7   1   0     2818.22     2828.63     54.57 o 
   8   1   0    10728.20    10405.67    217.89 o 
   9   1   0     2017.60     2186.56     53.80 o 
  10   1   0     2775.52     2896.72     57.64 o 
  11   1   0     3864.37     4002.68     60.72 o 
  12   1   0     3984.49     4081.69    210.20 o 
  13   1   0      593.46      574.13     76.47 o 
  14   1   0     5185.24     5780.83    426.94 o 
  15   1   0      752.87      672.80     33.37 o 
  16   1   0     1689.80     1694.70    172.63 o 
 -17   2   0     2464.78     2390.83     42.79 o 
 -16   2   0     2709.00     2830.73    144.71 o 
 -15   2   0     1250.97     1221.12    110.89 o 
 -14   2   0     2419.04     2568.83     41.75 o 
 -13   2   0     2408.26     2410.42    103.76 o 
 -12   2   0     5872.94     6002.03     65.33 o 
 -11   2   0     3783.84     4027.64     43.87 o 
 -10   2   0     1622.37     1671.40     38.00 o 
  -9   2   0     3848.41     3941.46     42.98 o 
  -8   2   0     2876.07     2887.72    114.52 o 
  -7   2   0     2038.98     1753.86     49.96 o 
  -6   2   0     8452.55     9241.98     69.94 o 
  -5   2   0       37.66       33.82     35.35 o 
  -1   2   0    20254.27    19544.47    118.20 o 
   0   2   0     6078.75     3773.66     71.46 o 
   1   2   0     4863.58     4625.61    233.26 o 
   2   2   0      502.66      462.53     49.99 o 
   3   2   0     3720.59     3671.82     55.43 o 
   4   2   0     7569.62     7549.73     62.77 o 
   5   2   0    18273.62    17715.50     82.61 o 
   6   2   0     4522.25     4710.53    374.29 o 
   7   2   0    10605.06    10693.60    389.28 o 
   8   2   0      788.98      754.67     34.51 o 
   9   2   0     5552.75     5366.84    292.44 o 
  10   2   0     1265.57     1345.75     52.26 o 
  11   2   0     7925.27     8487.25     74.55 o 
  12   2   0       67.47      109.90     48.42 o 
  13   2   0     2585.28     2719.27    159.09 o 
  14   2   0       36.20       59.68     37.45 o 
  15   2   0     3150.33     3087.37    230.18 o 
  16   2   0      239.12      182.86     30.21 o 
 -17   3   0       60.76       82.25     29.83 o 
 -16   3   0     1297.72     1448.16    122.41 o 
 -15   3   0      218.19      233.65     30.60 o 
 -14   3   0     3480.93     3703.78     60.33 o 
 -13   3   0      954.75     1041.87     72.63 o 
 -12   3   0     4159.79     4544.74     44.87 o 
 -11   3   0     1772.93     1845.30     38.40 o 
 -10   3   0     4114.46     4194.78     79.93 o 
  -9   3   0        8.21       25.68     34.35 o 
  -8   3   0     3502.01     3601.62     42.27 o 
  -7   3   0     9527.81    10781.84    222.11 o 
  -6   3   0     5872.67     6200.95    141.80 o 
  -5   3   0      897.54     1103.46     48.88 o 
  -3   3   0     9405.23     8905.35     96.84 o 
  -2   3   0     2467.37     2462.48     84.54 o 
  -1   3   0     6988.58     6554.70     75.00 o 
   0   3   0     1901.47     1194.41    103.76 o 
   1   3   0     1322.58     1033.64     56.64 o 
   2   3   0     7233.16     6326.53     69.29 o 
   3   3   0        1.60       -7.37     36.56 o 
   4   3   0    17828.69    16451.60   1554.04 o 
   5   3   0      805.36      708.67     39.20 o 
   6   3   0    10450.25    10192.13     62.22 o 
   7   3   0      827.16      808.23     34.24 o 
   8   3   0     1541.41     1585.97     37.50 o 
   9   3   0      144.63      146.72     33.14 o 
  10   3   0     5302.66     5984.80     67.63 o 
  11   3   0     2076.53     2181.95     56.87 o 
  12   3   0     4048.55     4615.99     66.87 o 
  13   3   0      792.37      811.43    143.34 o 
  14   3   0      980.86      947.07    107.60 o 
  15   3   0      151.06      158.37     45.06 o 
 -17   4   0     4277.04     4480.83    137.47 o 
 -16   4   0        4.68       14.62     34.60 o 
 -15   4   0     6537.83     6998.13    244.47 o 
 -14   4   0      994.43     1062.51     28.21 o 
 -13   4   0     3392.26     3851.22     63.93 o 
 -12   4   0        2.73        3.05     28.25 o 
 -11   4   0    13514.38    13360.89     61.93 o 
 -10   4   0       95.74       95.06     35.61 o 
  -9   4   0    20194.79    20736.69    384.28 o 
  -8   4   0     5490.39     6215.84    118.74 o 
  -7   4   0    16884.55    17507.11     83.77 o 
  -6   4   0      516.66      418.10     49.96 o 
  -5   4   0    38651.11    38349.79    132.19 o 
  -4   4   0      244.29      287.44     53.03 o 
  -3   4   0    25929.80    25278.06    129.12 o 
  -2   4   0     6379.69     6366.29     53.53 o 
  -1   4   0     5513.63     4867.84    187.15 o 
   0   4   0      115.47      137.54     41.03 o 
   1   4   0    24647.64    20723.77    103.25 o 
   2   4   0     3376.02     3236.14     74.93 o 
   3   4   0    17210.70    15949.55    585.26 o 
   4   4   0     4066.64     4282.83     89.54 o 
   5   4   0    10474.04     9447.34    682.48 o 
   6   4   0      133.50      160.51     32.88 o 
   7   4   0    10043.14     9566.33     88.38 o 
   8   4   0      443.83      503.17     34.48 o 
   9   4   0     2165.18     2299.30     40.22 o 
  10   4   0     2890.36     2880.45    102.60 o 
  11   4   0     2364.68     2603.89     60.72 o 
  12   4   0       78.70       59.18     51.49 o 
  13   4   0     2783.36     2862.91    418.87 o 
  14   4   0      106.87      102.30     34.10 o 
  15   4   0     2749.54     2536.17    466.90 o 
 -17   5   0     1233.29     1327.61    139.88 o 
 -16   5   0      108.53      140.80     31.42 o 
 -15   5   0     1362.37     1545.46     92.23 o 
 -14   5   0      364.29      354.25     32.80 o 
 -13   5   0     2823.74     3031.52     96.45 o 
 -12   5   0     1547.36     1477.78     48.77 o 
 -11   5   0     5024.80     5072.30    382.36 o 
 -10   5   0      319.09      343.94     23.91 o 
  -9   5   0     7231.90     7144.46     44.19 o 
  -8   5   0      144.53      161.28     40.35 o 
  -7   5   0    12695.01    13214.01    372.37 o 
  -6   5   0      244.98      328.95     47.65 o 
  -5   5   0    28208.85    25210.42    105.29 o 
  -4   5   0        1.50       22.29     35.35 o 
  -3   5   0    19281.95    17205.06    104.52 o 
  -2   5   0       88.26       44.58     25.54 o 
  -1   5   0    25555.37    20720.52     88.03 o 
   0   5   0       29.72       37.91     35.59 o 
   1   5   0    40594.19    34138.38    222.50 o 
   2   5   0      243.28      275.77     36.68 o 
   3   5   0    26033.06    24821.02    103.76 o 
   4   5   0      511.03      488.72     53.42 o 
   5   5   0    15126.01    13759.01   1183.97 o 
   6   5   0      145.80      105.78     33.39 o 
   7   5   0    11589.41    11390.83    599.10 o 
   8   5   0      248.00      239.95     37.42 o 
   9   5   0    11792.95    11478.49    113.75 o 
  10   5   0        0.29        9.53     33.88 o 
  11   5   0     5847.04     6697.26     75.32 o 
  12   5   0      416.93      501.10     53.03 o 
  13   5   0     6384.90     6214.23    878.08 o 
  14   5   0      153.77      191.41     41.84 o 
 -17   6   0      100.18      118.32    127.20 o 
 -16   6   0     1426.57     1488.75     59.18 o 
 -15   6   0      111.86       76.49     38.43 o 
 -14   6   0     1319.65     1401.24     48.80 o 
 -13   6   0      132.40      176.65     64.56 o 
 -12   6   0     5392.94     5588.39    357.38 o 
 -11   6   0      512.55      565.25     27.43 o 
 -10   6   0     1673.85     1754.25     30.84 o 
  -9   6   0     1743.66     1987.15     62.64 o 
  -8   6   0      631.67      685.27     53.42 o 
  -7   6   0       13.08       93.00     46.88 o 
  -6   6   0     1823.26     1695.45     40.73 o 
  -5   6   0       38.86       55.16     30.49 o 
  -4   6   0     2580.19     2487.84     46.11 o 
  -3   6   0     1455.22     1501.77     54.57 o 
  -2   6   0      221.53      369.37     36.12 o 
  -1   6   0     2428.50     2221.36     48.04 o 
   0   6   0    12110.75    10533.15     66.56 o 
   1   6   0      653.66      676.14     38.31 o 
   2   6   0     4161.26     3738.61    142.57 o 
   3   6   0       48.86       72.85     36.32 o 
   4   6   0     3297.69     3317.83     69.94 o 
   5   6   0       43.13       14.88     32.59 o 
   6   6   0     2741.27     2981.48    151.79 o 
   7   6   0        3.94       26.56     36.32 o 
   8   6   0     1174.37     1259.20     48.04 o 
   9   6   0      681.07      675.05    109.14 o 
  10   6   0     6411.01     6394.96    738.97 o 
  11   6   0      139.99      219.04     52.26 o 
  12   6   0     1709.72     1926.79     63.02 o 
  13   6   0      449.68      498.50     64.56 o 
  14   6   0      993.84      767.67    165.63 o 
 -17   7   0     3025.77     3086.64    161.01 o 
 -16   7   0       26.04        3.46     51.88 o 
 -15   7   0     1096.66     1144.27     96.07 o 
 -14   7   0     1809.22     1818.11     38.59 o 
 -13   7   0     4038.26     4246.54    103.76 o 
 -12   7   0      671.22      716.31     98.38 o 
 -11   7   0     3663.01     4008.75     44.19 o 
 -10   7   0     2157.04     2164.43     28.80 o 
  -9   7   0     1516.81     1557.26     59.95 o 
  -8   7   0     1086.47     1109.86     29.51 o 
  -7   7   0     6450.20     6196.93     54.57 o 
  -6   7   0      485.08      514.91     41.69 o 
  -5   7   0    18615.31    18291.81     93.00 o 
  -4   7   0     3151.10     3116.53     57.64 o 
  -3   7   0    17516.67    16289.71     94.53 o 
  -2   7   0     1278.10     1010.30     34.51 o 
  -1   7   0     5104.49     4501.52     50.73 o 
   0   7   0     7799.91     7369.22     55.42 o 
   1   7   0     8113.67     7423.76    124.51 o 
   2   7   0     3688.07     3250.86    132.96 o 
   3   7   0     6169.75     5797.63     93.38 o 
   4   7   0      154.03      194.02     34.22 o 
   5   7   0     5582.78     5392.70    536.46 o 
   6   7   0     3539.26     3337.65    154.87 o 
   7   7   0     1807.67     1903.73     43.77 o 
   8   7   0     6296.28     6166.61    543.76 o 
   9   7   0     5415.70     4816.79    802.00 o 
  10   7   0     5459.67     5381.14    845.04 o 
  11   7   0      830.45      814.68     58.41 o 
  12   7   0     2254.85     2344.89     69.94 o 
  13   7   0      793.32      699.29     99.14 o 
 -17   8   0      767.93      696.22     91.46 o 
 -16   8   0     3998.43     3761.22    204.82 o 
 -15   8   0      378.82      475.63     82.62 o 
 -14   8   0      922.57      990.25     37.50 o 
 -13   8   0      818.30      915.23     30.80 o 
 -12   8   0     1686.00     1864.42    127.20 o 
 -11   8   0     1911.18     2171.15    106.83 o 
 -10   8   0     2926.23     3056.79     73.01 o 
  -9   8   0      318.42      387.62     24.18 o 
  -8   8   0     2836.17     3119.60     56.87 o 
  -7   8   0     1244.02     1238.16     38.43 o 
  -6   8   0     3973.58     3805.11     48.41 o 
  -5   8   0     8155.49     7986.14     60.72 o 
  -4   8   0     2703.82     2772.98     56.87 o 
  -3   8   0      441.58      388.89     46.88 o 
  -2   8   0     3493.32     2833.47    182.53 o 
  -1   8   0     1218.18     1049.84    109.14 o 
   0   8   0     1371.10     1323.52     37.22 o 
   1   8   0     2463.45     2347.99     40.76 o 
   2   8   0      128.05      109.21     33.42 o 
   3   8   0       14.48       78.68     33.14 o 
   4   8   0     1059.09     1006.78     37.74 o 
   5   8   0     1884.04     1672.75     97.61 o 
   6   8   0     4869.22     4650.88    467.29 o 
   7   8   0     1254.56     1169.48    109.14 o 
   8   8   0     1821.72     1737.20    252.86 o 
   9   8   0      823.62      900.49     52.26 o 
  10   8   0     1019.76      972.56    186.76 o 
  11   8   0      491.35      514.94     59.18 o 
  12   8   0        5.03       36.12     72.24 o 
 -17   9   0       20.34       18.05     40.73 o 
 -16   9   0     4422.84     4499.93    260.93 o 
 -15   9   0       26.28       48.84     38.31 o 
 -14   9   0     7674.42     8248.64    149.87 o 
 -13   9   0       14.60       62.83     33.96 o 
 -12   9   0     6637.82     7188.32    171.39 o 
 -11   9   0       38.53       73.42     47.65 o 
 -10   9   0    12395.69    13362.53     54.07 o 
  -9   9   0      972.54     1098.24     46.50 o 
  -8   9   0    14417.50    14946.25     80.70 o 
  -7   9   0      373.15      480.73     32.33 o 
  -6   9   0    15602.44    15800.65     71.46 o 
  -5   9   0       12.26       59.18     31.51 o 
  -4   9   0    19365.22    19243.29     96.07 o 
  -3   9   0      922.58      982.22     51.49 o 
  -2   9   0    16859.90    14830.79   1005.67 o 
  -1   9   0     1869.00     1882.83     37.22 o 
   0   9   0     7097.85     6559.17    732.44 o 
   1   9   0      748.61      739.94     41.89 o 
   2   9   0     8702.54     8659.76    401.19 o 
   3   9   0     1215.92     1072.25     37.22 o 
   4   9   0    17608.04    16275.75    263.62 o 
   5   9   0      517.77      503.31     38.72 o 
   6   9   0    12044.83    11286.75   1064.08 o 
   7   9   0       35.90       34.53     38.03 o 
   8   9   0     3219.53     2812.46    361.99 o 
   9   9   0       38.45       40.69     45.38 o 
  10   9   0     2626.89     2483.70    172.93 o 
  11   9   0        0.90       17.68     58.41 o 
  12   9   0     2337.84     2031.86     46.23 o 
 -16  10   0      754.87      561.76     58.80 o 
 -15  10   0       23.21      109.29     58.03 o 
 -14  10   0      930.87      903.38     29.89 o 
 -13  10   0       34.98       58.70     29.21 o 
 -12  10   0      778.77      754.74     29.68 o 
 -11  10   0      269.53      269.97     86.46 o 
 -10  10   0     2659.62     2945.37     38.59 o 
  -9  10   0       10.65       80.70     46.11 o 
  -8  10   0     2592.29     2844.45     54.57 o 
  -7  10   0       31.86       21.45     36.55 o 
  -6  10   0     5424.13     5784.14    333.17 o 
  -5  10   0     2023.54     1982.89     42.27 o 
  -4  10   0     4662.21     4705.91     63.79 o 
  -3  10   0     2177.13     2236.52     56.11 o 
  -2  10   0     6415.48     6045.85    288.60 o 
  -1  10   0      237.77      230.57     34.24 o 
   0  10   0     5221.90     5501.52    106.06 o 
   1  10   0      779.58      804.13     37.49 o 
   2  10   0     1651.15     1728.10     80.31 o 
   3  10   0     1596.02     1559.96     39.67 o 
   4  10   0     3702.05     3565.82    383.51 o 
   5  10   0      265.75      275.96     39.97 o 
   6  10   0     3895.02     3748.17     66.86 o 
   7  10   0       56.83       26.20     45.07 o 
   8  10   0     3516.05     2980.21    147.95 o 
   9  10   0      449.27      387.73     48.91 o 
  10  10   0      788.41      689.40     76.86 o 
  11  10   0      186.68      178.31     89.92 o 
 -16  11   0     1180.76     1048.91    117.59 o 
 -15  11   0      298.61      248.58     87.62 o 
 -14  11   0     1128.27     1223.72     37.28 o 
 -13  11   0     1384.21     1484.77     42.66 o 
 -12  11   0     1399.64     1611.12     77.24 o 
 -11  11   0     1027.95     1178.91     35.57 o 
 -10  11   0     1725.94     1968.58     94.92 o 
  -9  11   0     1144.10     1266.59     38.43 o 
  -8  11   0      780.19      800.04     43.10 o 
  -7  11   0      892.38     1074.70     49.96 o 
  -6  11   0      987.55     1059.66     76.09 o 
  -5  11   0      642.89      514.17     50.73 o 
  -4  11   0      382.15      328.18     36.89 o 
  -3  11   0     2543.88     2671.53     58.41 o 
  -2  11   0     2104.49     2305.92     40.48 o 
  -1  11   0      294.58      357.84     45.35 o 
   0  11   0     5924.91     6287.96    276.68 o 
   1  11   0     4566.15     4802.59     49.16 o 
   2  11   0      905.05      938.41     58.03 o 
   3  11   0     2357.41     2559.73     70.71 o 
   4  11   0        2.65       26.29     38.03 o 
   5  11   0     1916.91     2058.96    188.30 o 
   6  11   0       13.62       30.17     39.68 o 
   7  11   0     1319.59     1017.03    181.77 o 
   8  11   0       23.05       39.52     42.63 o 
   9  11   0      975.24      783.60     63.79 o 
  10  11   0       37.48       51.49     75.32 o 
 -15  12   0       73.44      176.74     37.66 o 
 -14  12   0     1452.72     1438.23     31.79 o 
 -13  12   0       17.38      -20.62     54.18 o 
 -12  12   0     1267.75     1371.92     33.20 o 
 -11  12   0       18.30       40.36     37.28 o 
 -10  12   0     5782.24     6474.16     46.73 o 
  -9  12   0        2.24       -9.99     36.12 o 
  -8  12   0     4603.42     5264.01    192.53 o 
  -7  12   0        3.95      -29.59     34.24 o 
  -6  12   0     2092.04     2208.60     39.57 o 
  -5  12   0       39.85       29.97     47.65 o 
  -4  12   0     4956.22     5074.83     64.56 o 
  -3  12   0      474.85      441.16     35.35 o 
  -2  12   0     3212.37     3085.01     49.96 o 
  -1  12   0       53.06      103.95     28.14 o 
   0  12   0     2375.75     2577.35     85.69 o 
   1  12   0     1575.02     1766.64     84.16 o 
   2  12   0     3698.10     3691.82    373.91 o 
   3  12   0      397.22      495.62     44.02 o 
   4  12   0     4955.21     5767.20    675.57 o 
   5  12   0        8.15       17.98     40.03 o 
   6  12   0     1222.03     1217.63    333.94 o 
   7  12   0      671.84      606.22     61.10 o 
   8  12   0     2053.27     1646.02    116.82 o 
   9  12   0     1122.63      814.99     70.91 o 
 -15  13   0     2903.11     2224.32     63.79 o 
 -14  13   0       11.93       30.82     50.73 o 
 -13  13   0     4673.44     4684.13    399.27 o 
 -12  13   0      234.26      266.80     37.77 o 
 -11  13   0     4502.27     4778.91    249.01 o 
 -10  13   0      592.10      674.76     36.68 o 
  -9  13   0      610.98      769.33     50.73 o 
  -8  13   0      121.08      126.79     39.48 o 
  -7  13   0     3659.95     3830.83     49.57 o 
  -6  13   0      264.63      363.87     49.96 o 
  -5  13   0     1346.60     1626.28     53.03 o 
  -4  13   0     1054.19     1257.37     53.03 o 
  -3  13   0     5458.68     6209.99     71.48 o 
  -2  13   0      501.47      582.57     51.49 o 
  -1  13   0      943.81     1047.55     55.34 o 
   0  13   0      430.40      632.94     77.62 o 
   1  13   0     2506.96     2583.93    159.48 o 
   2  13   0      570.07      638.24    107.21 o 
   3  13   0     3210.32     3531.93    348.54 o 
   4  13   0     1311.64     1582.77     92.61 o 
   5  13   0     1351.15     1373.63     49.23 o 
   6  13   0      153.25      137.19     49.45 o 
   7  13   0     2474.78     1915.12    272.07 o 
   8  13   0      192.91      117.19     66.84 o 
 -14  14   0      109.71      196.57     96.84 o 
 -13  14   0     2630.56     2556.18    178.31 o 
 -12  14   0       36.82      110.50     31.83 o 
 -11  14   0     2915.30     2705.85    321.26 o 
 -10  14   0      138.43      168.80     38.31 o 
  -9  14   0     3483.50     3972.11    213.66 o 
  -8  14   0      246.64      259.83     36.96 o 
  -7  14   0     3227.79     3744.20    219.81 o 
  -6  14   0     1037.61      890.00     54.57 o 
  -5  14   0     6374.84     7660.57    688.63 o 
  -4  14   0        4.83      -23.06     49.19 o 
  -3  14   0     7176.71     6864.81     70.71 o 
  -2  14   0      260.82      277.45     53.03 o 
  -1  14   0     3227.32     3493.12     69.17 o 
   0  14   0        0.05       43.04     50.73 o 
   1  14   0     2945.19     2935.14     71.48 o 
   2  14   0       34.96       77.54     40.81 o 
   3  14   0     3891.76     4903.51    701.31 o 
   4  14   0      120.02       66.90     43.73 o 
   5  14   0     4330.22     3125.66    491.88 o 
   6  14   0       56.99       54.27     55.81 o 
 -13  15   0      194.45      190.05     34.24 o 
 -12  15   0        5.31       25.04     33.12 o 
 -11  15   0       68.55       74.19     31.42 o 
 -10  15   0      415.35      416.05     96.45 o 
  -9  15   0       21.03       78.04     43.79 o 
  -8  15   0      347.54      313.33     48.42 o 
  -7  15   0       79.15       99.95     37.49 o 
  -6  15   0      901.42      876.93     42.27 o 
  -5  15   0      430.18      499.86     66.10 o 
  -4  15   0      190.61      217.50     51.49 o 
  -3  15   0       37.41       24.59     53.03 o 
  -2  15   0      129.80       82.24     38.43 o 
  -1  15   0      123.68      144.49     53.03 o 
   0  15   0      361.38      352.77     56.11 o 
   1  15   0      195.14      194.45     56.11 o 
   2  15   0      376.71      239.79     59.18 o 
   3  15   0       10.89        5.38     56.11 o 
   4  15   0      227.83      119.90     60.72 o 
   5  15   0      417.21      295.90     81.47 o 
 -12  16   0        3.33        1.29     47.27 o 
 -11  16   0     1124.14      893.12    254.78 o 
 -10  16   0       30.81      -33.27     33.27 o 
  -9  16   0     2202.79     2041.28    275.90 o 
  -8  16   0      616.85      683.43    115.28 o 
  -7  16   0     2207.03     2473.43    551.06 o 
  -6  16   0      588.33      596.41     58.41 o 
  -5  16   0     1298.09     1605.40    303.20 o 
  -4  16   0      607.98      790.28    170.62 o 
  -3  16   0     1709.59     1589.39     66.10 o 
  -2  16   0      408.07      378.90     59.18 o 
  -1  16   0     1876.32     1399.55     69.17 o 
   0  16   0       37.23       29.97     56.11 o 
   1  16   0     1398.94     1494.09     69.94 o 
   2  16   0      316.73      209.05     61.49 o 
   3  16   0     1148.68      548.75     73.78 o 
 -10  17   0      466.71      384.13     81.85 o 
  -9  17   0      307.07      272.31     33.28 o 
  -8  17   0      166.94      101.85    115.28 o 
  -7  17   0      934.08      878.04    149.10 o 
  -6  17   0      185.20      179.84     42.27 o 
  -5  17   0      658.07      854.71    262.85 o 
  -4  17   0      142.94      198.28     93.00 o 
  -3  17   0      510.13      636.94    173.31 o 
  -2  17   0      503.39      575.91    197.52 o 
  -1  17   0     1067.70     1055.16    215.20 o 
   0  17   0      368.01      252.09     64.56 o 
   1  17   0      614.52      632.53     80.70 o 
  -7  18   0        0.02      -36.24     36.24 o 
  -6  18   0     1000.50      592.56     66.87 o 
  -5  18   0        0.97       24.57     35.11 o 
  -4  18   0     1144.86     1509.43    502.64 o 
  -3  18   0       93.67      120.66     43.04 o 
   2 -18   1      464.63      409.38    165.24 o 
   3 -18   1        1.31       31.79     97.61 o 
   4 -18   1     1056.84     1003.98    174.46 o 
   5 -18   1      138.54      158.73     34.61 o 
   6 -18   1      483.06      404.66     44.83 o 
   7 -18   1      483.89      380.22    111.72 o 
  -1 -17   1       47.53       66.95     43.18 o 
   0 -17   1     1806.17     2133.56    554.13 o 
   1 -17   1       46.14      119.99     73.40 o 
   2 -17   1     1215.21     1681.19    537.61 o 
   3 -17   1        0.22       22.60     45.35 o 
   4 -17   1     1855.35     2141.74    547.22 o 
   5 -17   1        3.03       -1.92     40.22 o 
   6 -17   1     1635.58     1518.90     67.25 o 
   7 -17   1       86.18      147.62     61.22 o 
   8 -17   1     2352.77     2447.39    266.59 o 
   9 -17   1      205.12      199.33     32.41 o 
  10 -17   1     2169.52     1887.41    159.48 o 
  -3 -16   1     1054.55     1143.41    269.77 o 
  -2 -16   1      612.32      799.50    207.51 o 
  -1 -16   1      213.26      184.95     48.42 o 
   0 -16   1       65.45       60.50     32.41 o 
   1 -16   1     2467.80     3324.04    947.64 o 
   2 -16   1      316.37      384.16     90.31 o 
   3 -16   1     1973.38     2536.99    600.25 o 
   4 -16   1      363.78      529.25    113.36 o 
   5 -16   1     1526.37     2052.03    413.10 o 
   6 -16   1      799.39      747.81     59.95 o 
   7 -16   1     1295.09     1509.49    119.39 o 
   8 -16   1      321.96      402.73     57.42 o 
   9 -16   1     1426.91     1344.11    151.96 o 
  10 -16   1      153.17      207.75     42.27 o 
  11 -16   1     1796.06     1446.11     78.78 o 
  12 -16   1      961.37      682.42     48.80 o 
  -5 -15   1     1321.80     1594.10    455.76 o 
  -4 -15   1      116.71      137.10     78.78 o 
  -3 -15   1     2800.63     2523.96     93.00 o 
  -2 -15   1        3.68       34.59     56.11 o 
  -1 -15   1     1185.00     1158.23     63.79 o 
   0 -15   1       49.53      111.44     51.49 o 
   1 -15   1     2798.73     3213.85    432.32 o 
   2 -15   1      157.52      172.96     39.97 o 
   3 -15   1     3433.05     4632.21    968.01 o 
   4 -15   1       18.99        0.83     60.33 o 
   5 -15   1     3380.52     3841.88    213.28 o 
   6 -15   1      205.98      113.43     65.71 o 
   7 -15   1     3406.42     3575.52    283.98 o 
   8 -15   1       66.61       72.06     32.51 o 
   9 -15   1     6204.53     6717.57    388.49 o 
  10 -15   1      100.67      134.38     38.29 o 
  11 -15   1     3441.06     3042.59    357.00 o 
  12 -15   1        2.12       86.87     32.27 o 
  13 -15   1     2821.19     2204.27     68.02 o 
  -7 -14   1        2.05       -3.84     42.27 o 
  -6 -14   1       58.41       59.18     94.53 o 
  -5 -14   1      280.72      288.21     83.77 o 
  -4 -14   1      135.22       61.49     68.40 o 
  -3 -14   1      102.92       93.00     66.10 o 
  -2 -14   1        2.96      -24.59     52.26 o 
  -1 -14   1        1.38       46.88     51.49 o 
   0 -14   1      153.04      170.62     51.49 o 
   1 -14   1       63.72       86.85     50.73 o 
   2 -14   1      130.90       99.14     49.96 o 
   3 -14   1       16.12       35.28     28.71 o 
   4 -14   1       60.71       64.81     34.77 o 
   5 -14   1       51.77      -13.83     35.35 o 
   6 -14   1        0.40       30.36     34.24 o 
   7 -14   1       62.04       91.84     35.87 o 
   8 -14   1       11.58       89.26     47.49 o 
   9 -14   1       62.56       61.10     32.28 o 
  10 -14   1       94.58       91.47     37.66 o 
  11 -14   1      224.60      276.82    106.06 o 
  12 -14   1        6.87        5.66     27.67 o 
  13 -14   1      263.19      246.42     30.16 o 
  14 -14   1       49.77       77.35     34.65 o 
  -8 -13   1      119.33      136.04     59.95 o 
  -7 -13   1     3382.09     1990.58    140.65 o 
  -6 -13   1        0.77      -24.59     78.39 o 
  -5 -13   1     1370.31     1085.98     76.86 o 
  -4 -13   1      231.60      219.04     66.10 o 
  -3 -13   1     4315.76     4113.35     78.39 o 
  -2 -13   1     1619.19     1427.22     60.72 o 
  -1 -13   1     6317.42     6859.43     88.38 o 
   0 -13   1        5.04      -19.98     47.65 o 
   1 -13   1     4775.79     4162.54     60.72 o 
   2 -13   1      132.93      159.86     49.96 o 
   3 -13   1     3204.27     3388.60     61.49 o 
   4 -13   1       37.32       70.71     33.69 o 
   5 -13   1     5388.87     4894.98     54.57 o 
   6 -13   1      544.44      652.23     36.40 o 
   7 -13   1     2709.42     3042.22     43.53 o 
   8 -13   1      364.59      401.33     27.93 o 
   9 -13   1     3129.37     3642.26    109.90 o 
  10 -13   1       14.04       42.41     35.05 o 
  11 -13   1     2865.35     2978.09     64.56 o 
  12 -13   1      142.04      234.35     70.32 o 
  13 -13   1     1823.96     1948.33    131.81 o 
  14 -13   1       59.16       37.28     28.80 o 
  15 -13   1     1043.53      909.96     44.55 o 
  -9 -12   1     2840.25     3350.17     69.94 o 
  -7 -12   1     1368.78     1185.18    162.55 o 
  -6 -12   1     1043.00      966.02     69.94 o 
  -5 -12   1     1468.20     1513.46    185.99 o 
  -4 -12   1      588.50      699.01     58.41 o 
  -3 -12   1     3517.54     3547.83    468.82 o 
  -2 -12   1      108.23      138.80     38.93 o 
  -1 -12   1     6679.47     7241.41     81.47 o 
   0 -12   1     1931.94     2196.55     60.72 o 
   1 -12   1     2116.89     2509.36     58.41 o 
   2 -12   1      858.37      871.55     39.20 o 
   3 -12   1     5542.30     5831.09     66.87 o 
   4 -12   1       24.59       51.82     32.88 o 
   5 -12   1     4141.27     4354.68     62.25 o 
   6 -12   1      315.48      356.39     40.73 o 
   7 -12   1     2999.56     3236.84    178.69 o 
   8 -12   1      151.41      219.61     30.81 o 
   9 -12   1     3942.57     4442.36     52.65 o 
  10 -12   1      219.19      201.77     34.24 o 
  11 -12   1     3657.01     4163.16     64.56 o 
  12 -12   1        1.64      -44.70     46.88 o 
  13 -12   1     3769.22     3628.23     58.41 o 
  14 -12   1      318.02      327.88    161.78 o 
  15 -12   1     2164.19     2023.65     36.41 o 
 -10 -11   1     2266.07     2354.11     52.26 o 
  -9 -11   1      423.57      348.16    104.52 o 
  -8 -11   1     2560.37     2398.83    411.95 o 
  -7 -11   1       40.50       34.85     45.92 o 
  -6 -11   1     5636.43     4893.21    750.89 o 
  -5 -11   1      168.70      146.97     38.93 o 
  -4 -11   1     3418.35     3371.48     52.41 o 
  -3 -11   1       19.95       31.67     36.73 o 
  -2 -11   1     4631.66     4740.92    159.48 o 
  -1 -11   1      565.62      543.94     35.57 o 
   0 -11   1     8433.23     8653.26     83.00 o 
   1 -11   1       25.18       83.00     49.19 o 
   2 -11   1     7809.84     7270.61     66.10 o 
   3 -11   1       48.66       79.16     48.42 o 
   4 -11   1     6950.97     7306.62     70.71 o 
   5 -11   1       23.35       41.50     49.19 o 
   6 -11   1     4228.42     4729.40    146.03 o 
   7 -11   1      377.72      446.75     29.11 o 
   8 -11   1     4355.74     4743.50     80.70 o 
   9 -11   1      260.62      353.42     33.69 o 
  10 -11   1     4221.22     4786.52    234.80 o 
  11 -11   1      915.90      946.76    102.60 o 
  12 -11   1     1668.02     1855.58    129.12 o 
  13 -11   1      333.79      338.65     59.95 o 
  14 -11   1     3783.79     4227.87     41.33 o 
  15 -11   1      173.95      169.22     32.84 o 
  16 -11   1     2643.99     2252.83     65.71 o 
 -11 -10   1      161.21      217.63     74.17 o 
 -10 -10   1      875.63      830.60     52.65 o 
  -9 -10   1      476.30      426.55     82.24 o 
  -8 -10   1      477.94      426.30     51.10 o 
  -7 -10   1      697.05      562.55     54.57 o 
  -6 -10   1      201.00      217.49     43.44 o 
  -5 -10   1      923.98      791.48     41.13 o 
  -4 -10   1     2104.85     1878.71    312.42 o 
  -3 -10   1      110.18       86.80     33.42 o 
  -2 -10   1     1462.27     1304.00     38.31 o 
  -1 -10   1      415.71      415.90     34.78 o 
   0 -10   1     2395.87     2269.21     41.85 o 
   1 -10   1       33.86       37.66     47.65 o 
   2 -10   1     2478.40     2330.28     56.87 o 
   3 -10   1     3401.05     3359.39     59.18 o 
   4 -10   1     5404.18     4933.41     53.03 o 
   5 -10   1      193.73      188.92     32.66 o 
   6 -10   1     8680.47     9586.29    270.53 o 
   7 -10   1       30.53       72.42     29.45 o 
   8 -10   1     6663.96     7282.38    138.34 o 
   9 -10   1     4727.59     5139.47     79.55 o 
  10 -10   1     2333.09     2704.99     32.87 o 
  11 -10   1       12.03       75.30     56.49 o 
  12 -10   1     2558.13     2853.63     99.91 o 
  13 -10   1       45.51       92.61     34.24 o 
  14 -10   1     4310.94     4400.39     41.92 o 
  15 -10   1      243.95      228.44     31.99 o 
  16 -10   1     2947.59     2987.26    267.08 o 
 -12  -9   1     1738.03     1485.27     53.80 o 
 -11  -9   1        3.96       82.04     51.49 o 
 -10  -9   1     2582.81     2489.38     97.61 o 
  -9  -9   1       31.50       18.45     65.33 o 
  -8  -9   1     2644.83     2400.11    258.62 o 
  -7  -9   1        7.50       30.74     42.39 o 
  -6  -9   1     2240.14     2097.75    105.29 o 
  -5  -9   1      496.10      451.34     43.20 o 
  -4  -9   1       70.69       70.71     41.30 o 
  -3  -9   1     4147.92     3707.40    136.80 o 
  -2  -9   1     3248.12     2993.99     45.64 o 
  -1  -9   1       55.63       89.94     33.42 o 
   0  -9   1     6830.27     6102.43    359.69 o 
   1  -9   1      626.35      584.11     48.42 o 
   2  -9   1     1263.20     1304.25     50.73 o 
   3  -9   1       43.39      119.90     47.65 o 
   4  -9   1     1080.06      986.07     52.26 o 
   5  -9   1      461.40      427.91     46.88 o 
   6  -9   1     2764.34     2889.42    105.68 o 
   7  -9   1      591.80      677.87     48.42 o 
   8  -9   1      230.67      241.50     32.59 o 
   9  -9   1      838.56      877.43     44.96 o 
  10  -9   1     1032.90     1132.44     34.51 o 
  11  -9   1      409.32      482.62     33.15 o 
  12  -9   1      373.80      492.19     27.99 o 
  13  -9   1      197.49      225.21     51.49 o 
  14  -9   1      381.25      417.15     31.12 o 
  15  -9   1       24.36       35.94     27.11 o 
  16  -9   1        3.80       62.59     39.94 o 
 -13  -8   1       80.05       91.35     43.32 o 
 -12  -8   1     3759.71     3536.75     54.10 o 
 -11  -8   1       80.78      130.40     41.73 o 
 -10  -8   1     6176.71     5793.43     89.92 o 
  -9  -8   1        9.61       17.68     62.25 o 
  -8  -8   1    10626.99    10148.91   1137.09 o 
  -7  -8   1       73.26       76.79     36.92 o 
  -6  -8   1     4713.92     4437.40    154.48 o 
  -5  -8   1       38.04       58.07     41.80 o 
  -4  -8   1     9795.25     9118.73    163.70 o 
  -3  -8   1      225.81      192.94     36.92 o 
  -2  -8   1     9915.41     8831.37     78.39 o 
  -1  -8   1      166.51      151.36     33.69 o 
   0  -8   1    13548.22    12570.64     99.14 o 
   1  -8   1       41.55       53.03     33.05 o 
   2  -8   1    26197.17    24812.31    116.82 o 
   3  -8   1      618.31      632.53     35.35 o 
   4  -8   1    18411.44    18235.71     95.30 o 
   5  -8   1     4209.22     4639.15     44.29 o 
   6  -8   1    14575.73    14465.29    415.79 o 
   7  -8   1        8.89       14.81     22.51 o 
   8  -8   1     4584.50     5050.21     60.72 o 
   9  -8   1      145.93      170.71     32.66 o 
  10  -8   1     8810.18     9375.55    510.71 o 
  11  -8   1      238.45      346.28     59.95 o 
  12  -8   1     7155.28     7796.02    403.11 o 
  13  -8   1       56.73      110.44     49.57 o 
  14  -8   1     5621.38     5718.99    302.43 o 
  15  -8   1      446.18      488.96     39.97 o 
  16  -8   1     1864.44     2011.12    190.60 o 
  17  -8   1        3.68       -9.46     66.48 o 
 -13  -7   1     1461.47     1232.97    217.50 o 
 -12  -7   1     1034.18      989.32     41.99 o 
 -11  -7   1     2447.39     2440.19     68.40 o 
 -10  -7   1     1223.84     1313.48     69.17 o 
  -9  -7   1     3751.71     3542.71    747.04 o 
  -8  -7   1     5520.46     5301.09    190.60 o 
  -7  -7   1     8489.53     7520.15   1213.95 o 
  -6  -7   1     2309.80     2178.72     47.74 o 
  -5  -7   1     4591.71     4387.34    113.75 o 
  -4  -7   1      969.86      839.88     40.98 o 
  -3  -7   1    11725.29    10826.79    249.78 o 
  -2  -7   1     2735.48     2333.23    161.01 o 
  -1  -7   1     7807.14     6817.19     58.40 o 
   0  -7   1     5584.03     4813.78     69.94 o 
   1  -7   1     2839.46     2563.93     61.49 o 
   2  -7   1      493.61      425.02     48.42 o 
   3  -7   1       68.56      120.66     43.81 o 
   4  -7   1     4916.24     5104.76     51.01 o 
   5  -7   1     2874.59     2992.85     39.11 o 
   6  -7   1     1314.65     1305.79     50.73 o 
   7  -7   1     5226.00     5284.09    215.97 o 
   8  -7   1      405.38      398.65     40.73 o 
   9  -7   1      615.85      655.53     33.68 o 
  10  -7   1     5079.79     5399.58     40.35 o 
  11  -7   1     2593.66     2669.58     55.34 o 
  12  -7   1     2617.89     2809.29     30.16 o 
  13  -7   1     1223.87     1294.64     74.55 o 
  14  -7   1     1644.16     1730.09     39.66 o 
  15  -7   1      619.00      605.31     66.10 o 
  16  -7   1     1526.40     1523.66     32.30 o 
  17  -7   1     1316.60     1218.55     44.29 o 
 -14  -6   1      100.68      155.05     30.85 o 
 -13  -6   1     1838.09     1870.00    230.18 o 
 -12  -6   1     1466.71     1362.09    191.37 o 
 -11  -6   1     3224.13     3659.90     79.93 o 
 -10  -6   1      432.34      448.84     53.80 o 
  -9  -6   1     6855.86     7173.00     82.24 o 
  -8  -6   1      112.18      127.12     37.47 o 
  -7  -6   1     4289.72     4255.73     86.08 o 
  -6  -6   1     3997.33     3565.17    379.67 o 
  -5  -6   1     5902.18     5606.65    202.90 o 
  -4  -6   1       35.03       56.15     36.22 o 
  -3  -6   1    15244.23    12501.44    633.68 o 
  -2  -6   1     6590.19     5708.75    290.52 o 
  -1  -6   1    24073.42    20083.40    891.53 o 
   0  -6   1      823.97      766.50     68.40 o 
   1  -6   1    41024.67    35818.91    155.25 o 
   2  -6   1     1249.78     1215.87     53.03 o 
   3  -6   1    37128.00    36285.43    137.57 o 
   4  -6   1        4.37       35.98     27.43 o 
   5  -6   1    14795.46    14970.24    841.58 o 
   6  -6   1     1943.70     1921.12     71.09 o 
   7  -6   1    10149.09    10417.11     73.78 o 
   8  -6   1     1409.34     1472.57     49.19 o 
   9  -6   1    12360.88    12586.00     75.32 o 
  10  -6   1      308.42      306.66     45.35 o 
  11  -6   1    10903.12    11935.79     73.01 o 
  12  -6   1      339.51      413.49     46.11 o 
  13  -6   1     2858.01     3254.04    143.34 o 
  14  -6   1       86.29      137.51     64.94 o 
  15  -6   1     4488.28     4650.43     67.25 o 
  16  -6   1        0.46      -19.64     31.83 o 
  17  -6   1     2991.33     2720.79    147.56 o 
 -14  -5   1     1258.45     1082.15    175.23 o 
 -13  -5   1       10.70       37.70     57.64 o 
 -12  -5   1     1664.06     1711.63    202.90 o 
 -11  -5   1      619.54      686.33     62.25 o 
 -10  -5   1      225.57      238.25     48.42 o 
  -9  -5   1       90.96      104.52     47.65 o 
  -8  -5   1      640.33      564.93     46.50 o 
  -7  -5   1       24.58       47.65     33.15 o 
  -6  -5   1      971.62      936.57    116.82 o 
  -5  -5   1       26.06       41.09     34.53 o 
  -4  -5   1     1306.09     1262.76     45.92 o 
  -3  -5   1      641.49      620.68     40.43 o 
  -2  -5   1     1851.26     1516.73     87.62 o 
  -1  -5   1    11785.15    10157.40    142.57 o 
   0  -5   1      692.67      565.75     37.50 o 
   1  -5   1     4747.22     3858.96     72.24 o 
   2  -5   1     2778.76     2700.73     63.79 o 
   3  -5   1     5281.75     5031.29     50.62 o 
   4  -5   1     1987.92     2165.81     95.30 o 
   5  -5   1      310.98      319.72     49.96 o 
   6  -5   1      102.05       72.24     45.35 o 
   7  -5   1        7.90       86.85     44.58 o 
   8  -5   1     1200.88     1308.86     49.19 o 
   9  -5   1     4279.20     4579.87     57.64 o 
  10  -5   1      191.59      197.08     41.47 o 
  11  -5   1     1343.18     1293.01     50.73 o 
  12  -5   1       20.73       58.79     39.43 o 
  13  -5   1     1511.15     1631.24     36.21 o 
  14  -5   1       29.23       18.40     52.65 o 
  15  -5   1     1003.57     1110.78     31.91 o 
  16  -5   1       10.83       50.88     30.51 o 
  17  -5   1     1807.80     1603.85    132.58 o 
 -15  -4   1     3089.28     2678.80    234.13 o 
 -14  -4   1      798.16      765.79     41.01 o 
 -13  -4   1     7873.98     7724.31    880.39 o 
 -12  -4   1       12.54       14.13     53.42 o 
 -11  -4   1     2617.28     2919.77     62.25 o 
 -10  -4   1      145.15      162.94     48.42 o 
  -9  -4   1     3874.51     3662.97     63.79 o 
  -8  -4   1       35.10       70.71     35.27 o 
  -7  -4   1    14990.79    14655.82   1447.97 o 
  -6  -4   1     1052.46     1011.58     44.58 o 
  -5  -4   1    15383.49    13407.14   1904.89 o 
  -4  -4   1      670.66      620.91     71.09 o 
  -3  -4   1    35722.65    29116.59   2382.55 o 
  -2  -4   1     3880.04     3259.50    210.97 o 
  -1  -4   1    31381.93    20444.23   2156.97 o 
   0  -4   1     5432.60     4325.51     61.95 o 
   1  -4   1      182.94      249.01     61.49 o 
   2  -4   1     6515.20     6124.68     76.09 o 
   3  -4   1    21411.31    21327.64    205.21 o 
   4  -4   1       70.85       86.85     35.35 o 
   5  -4   1    13734.00    14243.79     91.46 o 
   6  -4   1       63.55      131.42     46.88 o 
   7  -4   1     3675.48     3407.36     82.24 o 
   8  -4   1     1049.62     1136.87     41.50 o 
   9  -4   1     9701.30     9901.32    307.04 o 
  10  -4   1     1249.95     1210.87     33.13 o 
  11  -4   1     4945.63     5549.29     64.94 o 
  12  -4   1      481.92      516.51     44.96 o 
  13  -4   1     1746.08     2032.79     71.09 o 
  14  -4   1       76.46       74.73     33.43 o 
  15  -4   1     1229.54     1338.52     45.22 o 
  16  -4   1      243.23      367.11     29.51 o 
  17  -4   1     1065.25      962.90     30.85 o 
 -15  -3   1     3502.06     3246.01    418.37 o 
 -14  -3   1       36.78       76.67     80.70 o 
 -13  -3   1     1768.61     1950.03     41.21 o 
 -12  -3   1      695.28      691.49    132.96 o 
 -11  -3   1     4937.09     4933.43    190.22 o 
 -10  -3   1     5215.35     5774.22     69.94 o 
  -9  -3   1    11956.50    12590.61     92.23 o 
  -8  -3   1      606.35      623.31     48.42 o 
  -7  -3   1    14226.79    13446.85   1270.44 o 
  -6  -3   1      974.86      994.27     38.04 o 
  -5  -3   1    32863.89    32318.96   1203.19 o 
  -4  -3   1      296.95      298.08     38.93 o 
  -3  -3   1    12534.15     9921.75   1169.37 o 
  -2  -3   1     4030.83     3637.06     76.35 o 
  -1  -3   1    71487.63    55018.39    343.55 o 
   0  -3   1       10.16       66.87     74.55 o 
   3  -3   1     3527.45     3031.16     78.39 o 
   4  -3   1       72.16      114.98     43.53 o 
   5  -3   1    55444.93    59413.04    163.70 o 
   6  -3   1     1355.61     1484.10     40.73 o 
   7  -3   1    10685.80    10965.10     69.17 o 
   8  -3   1     3095.25     3289.45     44.58 o 
   9  -3   1    16013.07    16430.35     84.54 o 
  10  -3   1      271.61      309.73     46.88 o 
  11  -3   1     7107.80     6911.77    279.76 o 
  12  -3   1       29.17       26.84     32.88 o 
  13  -3   1     6471.04     6993.50     48.18 o 
  14  -3   1       21.54       55.49     35.86 o 
  15  -3   1     6098.51     6419.44     53.80 o 
  16  -3   1       26.17       62.21     43.93 o 
  17  -3   1     5507.58     5120.66    378.54 o 
 -16  -2   1     2228.51     2104.27    136.06 o 
 -15  -2   1        1.10        6.42     31.92 o 
 -14  -2   1     4076.63     4415.04    174.46 o 
 -13  -2   1       21.66       50.81     35.74 o 
 -12  -2   1     4473.99     4474.07     44.81 o 
 -11  -2   1       15.49      -15.37     32.61 o 
 -10  -2   1    12053.47    10125.83     73.01 o 
  -9  -2   1      383.79      453.45     48.42 o 
  -8  -2   1    11184.52    11358.60     86.08 o 
  -7  -2   1     1800.79     2105.10     55.34 o 
  -6  -2   1    20185.70    20725.78    704.39 o 
  -5  -2   1       65.06       90.37     39.13 o 
  -4  -2   1    21275.12    19756.82   1510.23 o 
  -3  -2   1    12492.03    12539.07   1137.47 o 
  -2  -2   1    36793.89    31594.71   3815.15 o 
   0  -2   1    10744.23    10558.53    122.20 o 
   1  -2   1     6572.22     6668.97    192.14 o 
   2  -2   1     4810.19     4348.87    112.05 o 
   3  -2   1     3616.14     3628.68     49.57 o 
   4  -2   1      395.93      822.05     30.16 o 
   5  -2   1    20528.00    20360.35    295.90 o 
   6  -2   1    20950.55    21053.26     97.61 o 
   7  -2   1     3322.14     3610.71     57.64 o 
   8  -2   1     4649.58     4496.87     49.19 o 
   9  -2   1       44.43       44.58     45.35 o 
  10  -2   1     4218.71     4390.04     49.19 o 
  11  -2   1      994.63     1122.87     49.19 o 
  12  -2   1     5115.08     5343.57     50.73 o 
  13  -2   1     1030.65     1138.13     85.69 o 
  14  -2   1     3230.64     3468.13     48.42 o 
  15  -2   1      780.74      872.32     35.00 o 
  16  -2   1     3955.17     4231.37    199.44 o 
  17  -2   1      383.84      263.52     31.59 o 
 -16  -1   1      514.03      548.81     73.17 o 
 -15  -1   1     1137.94     1057.39    144.42 o 
 -14  -1   1        9.35       -9.08     36.14 o 
 -13  -1   1     2072.81     2130.67     76.86 o 
 -12  -1   1     2564.36     2575.52    253.63 o 
 -11  -1   1     4664.83     4745.51    191.76 o 
 -10  -1   1     2788.98     2783.26     67.63 o 
  -9  -1   1     2039.83     2125.08     54.57 o 
  -8  -1   1     4908.07     4877.30     63.79 o 
  -7  -1   1     4731.26     4904.20     66.10 o 
  -6  -1   1     4445.54     4431.54     69.17 o 
  -5  -1   1     1485.34     1576.32     58.41 o 
  -4  -1   1     6172.36     5421.45     84.54 o 
  -3  -1   1       46.42      115.28     64.56 o 
  -2  -1   1     2128.28     2288.78    106.83 o 
  -1  -1   1    10027.72     9110.05    850.42 o 
   1  -1   1    10470.69     9590.78    147.56 o 
   2  -1   1    33101.73    34118.82    159.86 o 
   3  -1   1      432.72      461.74     40.91 o 
   4  -1   1    12012.42    11691.22    215.97 o 
   5  -1   1     1196.89     1484.33     38.59 o 
   6  -1   1    21864.57    21896.59    711.30 o 
   7  -1   1       99.61      153.42     22.00 o 
   8  -1   1     5586.90     5625.12     54.57 o 
   9  -1   1     1664.76     1754.63     39.20 o 
  10  -1   1    11885.65    12475.33     70.71 o 
  11  -1   1       71.83      122.97     45.35 o 
  12  -1   1     7748.67     8344.29     70.71 o 
  13  -1   1      972.06     1106.83     45.35 o 
  14  -1   1     4167.01     4136.72    192.53 o 
  15  -1   1     1734.32     1957.25    120.66 o 
  16  -1   1     4266.79     4766.46    362.76 o 
 -16   0   1     2727.75     2412.53     91.12 o 
 -15   0   1       44.21      112.93     33.14 o 
 -14   0   1     2915.00     3041.24    209.59 o 
 -13   0   1       25.71       10.41     34.22 o 
 -12   0   1     3702.10     3783.77    129.12 o 
 -11   0   1     1294.61     1270.56     35.59 o 
 -10   0   1     3175.07     3228.86     74.55 o 
  -9   0   1      477.00      463.49     28.23 o 
  -8   0   1     3431.87     3101.64    213.66 o 
  -7   0   1     1570.08     1747.71     51.49 o 
  -6   0   1    28330.02    29759.55    133.73 o 
  -5   0   1      434.41      487.27     51.49 o 
  -4   0   1      180.18      193.84     38.57 o 
  -3   0   1    23457.47    25899.06    176.00 o 
  -2   0   1     2035.76     2402.57     98.36 o 
   1   0   1     2093.79     2399.52     56.02 o 
   2   0   1     2817.17     2297.59     56.79 o 
   3   0   1      829.87      594.39     44.58 o 
   4   0   1      239.02      204.49     37.49 o 
   5   0   1      769.38      902.62     37.50 o 
   6   0   1     1453.17     1536.78     96.07 o 
   7   0   1      160.04      226.43     31.52 o 
   8   0   1      331.63      433.50     33.42 o 
   9   0   1       70.10       86.93     26.59 o 
  10   0   1        2.83      -33.82     46.11 o 
  11   0   1      228.73      243.63     46.88 o 
  12   0   1       23.90       71.48     48.42 o 
  13   0   1      193.60      255.16     49.19 o 
  14   0   1      136.46      215.44     36.41 o 
  15   0   1        4.83       27.01     43.42 o 
  16   0   1        7.54      125.93     40.20 o 
 -17   1   1        9.99       41.50     40.40 o 
 -16   1   1     5266.77     5318.11    217.83 o 
 -15   1   1       29.51       46.15     30.32 o 
 -14   1   1     7130.49     7455.11    382.40 o 
 -13   1   1        0.85      -19.96     33.14 o 
 -12   1   1    13295.59    13933.52     62.24 o 
 -11   1   1      336.43      353.07     27.43 o 
 -10   1   1    11308.61    11654.53    101.84 o 
  -9   1   1      669.20      691.31     33.96 o 
  -8   1   1     9922.79     9629.97     82.24 o 
  -7   1   1       85.24       81.75     31.71 o 
  -6   1   1    24500.22    24149.64    385.43 o 
  -5   1   1      778.01      686.95     37.50 o 
  -3   1   1      752.31      756.00     44.67 o 
  -2   1   1    47441.14    46051.43   2348.55 o 
  -1   1   1       15.09       14.89     45.64 o 
   0   1   1    56011.92    53299.87    769.72 o 
   1   1   1     1992.98     1772.36     55.42 o 
   2   1   1    16620.63    16142.97    136.42 o 
   3   1   1     3606.21     3572.39     83.39 o 
   4   1   1    29287.31    28046.47    986.45 o 
   5   1   1      999.87      945.42     37.28 o 
   6   1   1    60714.06    59960.49    913.44 o 
   7   1   1       24.66       56.49     48.80 o 
   8   1   1    11546.11    11272.23    549.14 o 
   9   1   1      434.25      472.48     34.51 o 
  10   1   1     5577.17     5318.31     41.13 o 
  11   1   1        1.54       19.21     48.42 o 
  12   1   1     6423.61     7121.51     69.17 o 
  13   1   1       37.58       -6.15     36.12 o 
  14   1   1     4383.58     4347.18    136.80 o 
  15   1   1        0.79       -7.66     32.40 o 
  16   1   1     2083.09     2207.17    333.94 o 
 -17   2   1     1290.88     1437.39     61.37 o 
 -16   2   1      347.86      390.00     35.95 o 
 -15   2   1     1167.07     1341.12     96.19 o 
 -14   2   1     2871.45     3093.23    160.01 o 
 -13   2   1     3748.47     3751.68    104.09 o 
 -12   2   1      850.92     1029.22     38.04 o 
 -11   2   1      692.28      582.16     44.19 o 
 -10   2   1      305.65      339.89     33.69 o 
  -9   2   1     1937.55     2184.85     38.72 o 
  -8   2   1     4455.52     4751.18     48.73 o 
  -7   2   1      345.36      506.33     33.81 o 
  -6   2   1    24854.54    25987.40    569.12 o 
  -5   2   1       17.68       49.24     29.73 o 
  -3   2   1    23980.58    22243.64   1491.40 o 
  -2   2   1    12101.35     9691.99    141.03 o 
  -1   2   1      624.34      517.09     48.90 o 
   0   2   1    16094.32    14359.04    208.67 o 
   1   2   1      243.67      362.39     44.59 o 
   2   2   1     4062.31     4298.56     61.14 o 
   3   2   1     3026.24     3298.14     78.39 o 
   4   2   1    13262.01    14065.34    202.90 o 
   5   2   1     1375.24     1618.98     78.78 o 
   6   2   1     7680.66     7133.61    722.83 o 
   7   2   1      580.12      509.96     41.89 o 
   8   2   1     3622.75     3474.85     68.02 o 
   9   2   1     2000.71     1795.36    149.87 o 
  10   2   1     7417.21     7262.70    357.38 o 
  11   2   1     3241.92     3205.68     46.88 o 
  12   2   1     2983.65     3466.22     60.72 o 
  13   2   1      766.52      862.33     53.80 o 
  14   2   1     2147.79     2226.97    320.49 o 
  15   2   1      378.42      413.35     47.27 o 
 -17   3   1     1795.10     1730.20    201.76 o 
 -16   3   1     1116.77     1262.34     41.94 o 
 -15   3   1     4930.60     5047.03    335.34 o 
 -14   3   1        8.11       81.61     26.12 o 
 -13   3   1     3881.51     4243.28    124.26 o 
 -12   3   1     1117.15     1163.30     43.19 o 
 -11   3   1    10445.35    10609.13    429.90 o 
 -10   3   1     4482.62     4756.12    172.22 o 
  -9   3   1     8022.59     8432.18    186.71 o 
  -8   3   1     8758.88     9140.57    105.78 o 
  -7   3   1    21277.62    21820.88    295.68 o 
  -6   3   1      400.43      558.15     40.02 o 
  -5   3   1    37236.57    36564.41    132.96 o 
  -4   3   1     4313.11     3870.61    269.77 o 
  -3   3   1    20069.48    17461.05    185.61 o 
  -2   3   1     2271.07     2031.03     57.06 o 
  -1   3   1     1617.40     1008.55     48.28 o 
   0   3   1       72.41      163.90     51.88 o 
   1   3   1    10486.65     9484.47    160.25 o 
   2   3   1     8895.17     8674.92     67.12 o 
   3   3   1     8953.78     8659.70    235.18 o 
   4   3   1     1458.62     1382.67     39.13 o 
   5   3   1    22681.15    22584.01    401.19 o 
   6   3   1     3056.26     3268.55     42.38 o 
   7   3   1    10441.86    10451.19    534.15 o 
   8   3   1      683.90      760.55     57.64 o 
   9   3   1     5016.88     5033.03    237.49 o 
  10   3   1       16.86       40.28     33.42 o 
  11   3   1     8413.92     8946.83    596.79 o 
  12   3   1      653.64      678.64     53.03 o 
  13   3   1     3001.16     2970.50     51.49 o 
  14   3   1      237.06      349.70     57.64 o 
  15   3   1     1993.51     1822.97    386.97 o 
 -17   4   1        4.36       92.56     32.14 o 
 -16   4   1      295.37      366.87     38.70 o 
 -15   4   1      107.28       93.53     24.44 o 
 -14   4   1      506.20      573.34     42.75 o 
 -13   4   1        5.57       38.25     28.91 o 
 -12   4   1     4477.08     4517.11    163.52 o 
 -11   4   1      277.96      284.64     27.60 o 
 -10   4   1     2039.95     2090.28     69.43 o 
  -9   4   1     1106.90     1099.19     24.15 o 
  -8   4   1    23433.89    23724.09   1259.68 o 
  -7   4   1      130.56       78.39     47.65 o 
  -6   4   1     3881.00     3670.66     61.49 o 
  -5   4   1     1060.62     1231.79     69.17 o 
  -4   4   1     4128.49     3512.34     64.56 o 
  -3   4   1      793.17      815.77     34.49 o 
  -2   4   1      149.58      123.87     41.03 o 
  -1   4   1     5475.94     4468.91     84.54 o 
   0   4   1      677.22      647.18     35.08 o 
   1   4   1    18658.85    16432.67     83.15 o 
   2   4   1      655.90      623.56     36.94 o 
   3   4   1     4050.36     3947.74     66.86 o 
   4   4   1     3353.10     3518.62    121.82 o 
   5   4   1     7093.50     7385.52    165.24 o 
   6   4   1     2801.05     2901.98     44.96 o 
   7   4   1     2403.28     2293.71    141.42 o 
   8   4   1       60.39       96.60     27.30 o 
   9   4   1     3327.19     3292.08    284.37 o 
  10   4   1     2304.72     2322.35    183.30 o 
  11   4   1     6437.55     6577.00    463.83 o 
  12   4   1     1790.86     1760.78     59.18 o 
  13   4   1     1011.54     1080.60     59.18 o 
  14   4   1     2364.28     2268.80     66.87 o 
 -17   5   1     3230.67     2925.79     39.40 o 
 -16   5   1       29.23       91.52     31.42 o 
 -15   5   1     7377.69     7666.58    561.44 o 
 -14   5   1        8.36       10.76     53.03 o 
 -13   5   1     3285.91     3623.13    176.77 o 
 -12   5   1      249.59      284.56     70.71 o 
 -11   5   1    22346.41    23156.74   1038.33 o 
 -10   5   1      140.04      198.90     36.89 o 
  -9   5   1    11583.49    12075.30     48.37 o 
  -8   5   1        0.63      -18.45     32.28 o 
  -7   5   1    10111.66     9492.53     73.78 o 
  -6   5   1     2972.38     3020.45     46.11 o 
  -5   5   1    11096.67    10802.93     73.78 o 
  -4   5   1      809.71      881.45     31.02 o 
  -3   5   1    12143.55    10152.72     89.92 o 
  -2   5   1        2.34       78.17     35.86 o 
  -1   5   1    22063.30    17394.59    140.26 o 
   0   5   1        0.56       16.14     35.87 o 
   1   5   1    11651.97     9640.94     73.40 o 
   2   5   1      124.33      167.50     35.31 o 
   3   5   1    17185.77    17157.08    338.17 o 
   4   5   1       28.95       44.84     27.99 o 
   5   5   1      865.40      956.73     35.02 o 
   6   5   1      276.49      255.59     32.59 o 
   7   5   1     1978.64     2083.22     46.88 o 
   8   5   1      339.20      395.56     34.77 o 
   9   5   1     4809.53     4916.89    257.85 o 
  10   5   1       71.99      119.12     34.22 o 
  11   5   1      665.57      839.16    145.26 o 
  12   5   1       78.37       59.95     53.03 o 
  13   5   1      509.77      660.96     56.87 o 
  14   5   1      402.96      488.04     63.02 o 
 -17   6   1     2249.39     2242.29    247.48 o 
 -16   6   1       31.91       33.05     96.84 o 
 -15   6   1     4729.78     4965.65    179.46 o 
 -14   6   1       17.41       50.18     28.79 o 
 -13   6   1     5791.66     6026.31    188.68 o 
 -12   6   1      375.15      390.96     27.30 o 
 -11   6   1    11999.52    12303.90    416.18 o 
 -10   6   1       10.54       49.87     26.44 o 
  -9   6   1     5946.54     6012.16    249.01 o 
  -8   6   1      102.15      189.84     46.88 o 
  -7   6   1    11892.03    11966.54     70.71 o 
  -6   6   1     3258.74     3185.91    171.77 o 
  -5   6   1    25510.58    24706.24    101.45 o 
  -4   6   1      103.96      102.56     28.39 o 
  -3   6   1    29884.38    25952.27    869.63 o 
  -2   6   1        1.20      -29.08     32.33 o 
  -1   6   1    32208.68    26249.98    635.60 o 
   0   6   1     1489.43     1407.69     39.40 o 
   1   6   1    35561.53    31686.85     99.17 o 
   2   6   1     1520.94     1329.71     61.87 o 
   3   6   1    14339.83    13399.40    307.81 o 
   4   6   1     2820.56     2717.02    159.48 o 
   5   6   1     6999.85     6674.82    141.80 o 
   6   6   1      780.91      794.32     36.66 o 
   7   6   1    16785.33    16720.47    911.13 o 
   8   6   1      420.48      495.89     41.84 o 
   9   6   1     6644.82     6677.04    957.63 o 
  10   6   1     2547.32     2597.72    232.49 o 
  11   6   1     8131.13     7905.99   1275.43 o 
  12   6   1        7.48       11.53     55.34 o 
  13   6   1     4924.69     5546.72     92.23 o 
 -17   7   1       15.74       53.03     28.80 o 
 -16   7   1     3769.91     3372.70     70.71 o 
 -15   7   1      166.46      192.82     43.04 o 
 -14   7   1     3269.58     3323.14     41.57 o 
 -13   7   1       54.13       18.19     34.73 o 
 -12   7   1     4200.55     4439.74    187.15 o 
 -11   7   1      476.57      509.22     32.33 o 
 -10   7   1     7428.64     7752.73     76.47 o 
  -9   7   1      707.67      777.79     36.12 o 
  -8   7   1     4265.51     4250.16     59.18 o 
  -7   7   1      649.75      730.90     50.73 o 
  -6   7   1     4842.47     4808.90     59.95 o 
  -5   7   1      332.21      415.02     35.35 o 
  -4   7   1     9372.81     8595.76     49.19 o 
  -3   7   1     1504.23     1471.10     35.32 o 
  -2   7   1     2226.03     2069.64     37.77 o 
  -1   7   1     2949.27     2848.99     55.72 o 
   0   7   1     9928.97     8859.99    275.15 o 
   1   7   1     4502.50     4213.66     46.19 o 
   2   7   1     4329.15     3653.78     80.70 o 
   3   7   1      547.85      501.76     34.51 o 
   4   7   1     6397.40     6324.00    245.56 o 
   5   7   1     2298.08     2332.09     49.19 o 
   6   7   1     3375.74     3550.97    185.61 o 
   7   7   1     1086.77     1187.40     37.50 o 
   8   7   1     2559.19     2556.79    204.44 o 
   9   7   1      231.27      233.71     39.32 o 
  10   7   1     1893.94     1789.94    174.85 o 
  11   7   1      798.22      796.58     57.64 o 
  12   7   1     1077.06     1121.33     74.55 o 
  13   7   1     1175.54     1173.60     67.63 o 
 -17   8   1     1358.69     1245.81     44.29 o 
 -16   8   1     1674.34     1661.63     77.62 o 
 -15   8   1     1214.84     1281.11     49.19 o 
 -14   8   1     3005.41     3290.44    106.83 o 
 -13   8   1      617.22      670.04    102.99 o 
 -12   8   1     1412.46     1436.89     27.72 o 
 -11   8   1     2076.60     2408.51    147.18 o 
 -10   8   1      667.78      822.68     44.96 o 
  -9   8   1      584.33      512.63     49.19 o 
  -8   8   1      989.08     1067.53     38.43 o 
  -7   8   1     1348.89     1434.14     38.43 o 
  -6   8   1     4627.05     4704.38     49.96 o 
  -5   8   1     3244.01     3079.63     56.11 o 
  -4   8   1    14434.53    13152.77    365.45 o 
  -3   8   1      546.08      479.26     52.26 o 
  -2   8   1     7924.25     7065.71    161.40 o 
  -1   8   1      605.19      550.05     36.51 o 
   0   8   1     7098.36     7072.14     51.35 o 
   1   8   1     4044.33     3426.75    144.49 o 
   2   8   1     2849.85     2793.03     42.38 o 
   3   8   1     4016.27     3700.25     65.33 o 
   4   8   1     6250.68     6004.88     70.71 o 
   5   8   1      581.93      540.00     35.57 o 
   6   8   1    24419.89    23947.47   1978.28 o 
   7   8   1     3028.83     2967.16    212.51 o 
   8   8   1     2300.19     2581.37    204.82 o 
   9   8   1      600.17      566.11    138.34 o 
  10   8   1     2945.78     2663.28    441.16 o 
  11   8   1       81.18      100.94     43.21 o 
  12   8   1     2426.09     2207.31     75.32 o 
 -17   9   1      417.74      388.58     54.95 o 
 -16   9   1     1278.21     1211.00     36.33 o 
 -15   9   1      260.77      225.44     30.99 o 
 -14   9   1     1243.04     1427.16     69.55 o 
 -13   9   1      688.10      745.84     36.14 o 
 -12   9   1     1604.21     1798.99     36.40 o 
 -11   9   1     1229.74     1356.86     55.72 o 
 -10   9   1     1736.60     1632.43     38.43 o 
  -9   9   1      129.04      257.47     46.11 o 
  -8   9   1     3694.42     3789.79     46.11 o 
  -7   9   1     2077.94     2207.31     54.57 o 
  -6   9   1     1809.59     1874.53     52.26 o 
  -5   9   1     1452.39     1506.38     39.20 o 
  -4   9   1     1134.35     1138.56     36.68 o 
  -3   9   1      266.19      290.22     33.14 o 
  -2   9   1      361.92      356.81     25.27 o 
  -1   9   1       61.57       48.35     52.26 o 
   0   9   1     1307.44     1202.12     62.64 o 
   1   9   1     2346.43     2220.04     39.94 o 
   2   9   1       15.86        5.94     35.05 o 
   3   9   1      169.80      233.56     35.02 o 
   4   9   1      265.75      276.95     43.81 o 
   5   9   1      387.02      398.15     46.11 o 
   6   9   1      101.99       93.76     34.78 o 
   7   9   1      459.04      465.87     40.03 o 
   8   9   1     1098.59     1065.52    159.86 o 
   9   9   1      511.48      498.08     43.73 o 
  10   9   1        3.66       66.90     39.94 o 
  11   9   1      209.45      202.23     83.77 o 
 -16  10   1     3819.67     3878.64    265.54 o 
 -15  10   1      158.92      210.21     32.96 o 
 -14  10   1     5693.03     6714.74    532.23 o 
 -13  10   1       20.66      -33.96     33.96 o 
 -12  10   1     5883.44     6361.04    126.81 o 
 -11  10   1        3.16       34.79     27.27 o 
 -10  10   1     9442.19    10110.45     63.02 o 
  -9  10   1        6.43        5.38     46.88 o 
  -8  10   1    20591.68    22262.58    191.37 o 
  -7  10   1       30.13      -46.88     46.88 o 
  -6  10   1    16538.71    16776.97     87.62 o 
  -5  10   1      359.60      355.84     48.42 o 
  -4  10   1     6129.12     6391.49    228.65 o 
  -3  10   1       16.85       69.82     39.97 o 
  -2  10   1     6548.88     7183.12    156.40 o 
  -1  10   1      777.81      775.00     59.56 o 
   0  10   1    13306.41    13207.67   1015.66 o 
   1  10   1       31.98       32.92     28.44 o 
   2  10   1    27255.03    26915.11   1652.41 o 
   3  10   1      155.19      199.87     42.66 o 
   4  10   1     5635.31     5529.21    613.31 o 
   5  10   1       49.78       64.64     34.48 o 
   6  10   1     6020.14     5686.17    539.53 o 
   7  10   1      227.89      236.72     45.64 o 
   8  10   1     2099.38     2042.40     65.33 o 
   9  10   1      153.70      153.24     40.20 o 
  10  10   1     2625.65     2293.46     64.13 o 
 -16  11   1     1469.14     1370.50    138.73 o 
 -15  11   1      194.36      151.35     33.05 o 
 -14  11   1     2431.62     2628.57     72.25 o 
 -13  11   1      125.86       78.85     30.24 o 
 -12  11   1      789.66      779.21     36.14 o 
 -11  11   1        4.89      -27.20     32.85 o 
 -10  11   1     3844.76     4060.32     59.18 o 
  -9  11   1      102.10      132.96     46.11 o 
  -8  11   1     7531.41     7634.88     59.47 o 
  -7  11   1     1023.01     1155.15     36.89 o 
  -6  11   1     5467.10     5490.62     53.80 o 
  -5  11   1     1903.46     2065.90     55.34 o 
  -4  11   1     1247.68     1410.31     53.03 o 
  -3  11   1       48.38       73.15     40.35 o 
  -2  11   1     4117.85     4684.54    172.54 o 
  -1  11   1     4552.21     5246.72    102.60 o 
   0  11   1     8769.89     8747.62    656.35 o 
   1  11   1     3191.02     3698.33    148.72 o 
   2  11   1     5649.00     6405.00    415.02 o 
   3  11   1     2645.05     2879.14    132.96 o 
   4  11   1     4660.37     4904.01    347.39 o 
   5  11   1      374.11      439.37     53.80 o 
   6  11   1     2323.47     2275.03    259.77 o 
   7  11   1       17.86        8.53     37.77 o 
   8  11   1     3390.28     2986.74    104.52 o 
   9  11   1      364.11      296.84     54.95 o 
 -16  12   1      220.75      169.85     62.25 o 
 -15  12   1     1836.16     1704.00    340.09 o 
 -14  12   1      726.75      665.61     35.35 o 
 -13  12   1      381.23      454.36     36.51 o 
 -12  12   1      955.82      844.38    133.35 o 
 -11  12   1     3241.88     3360.40     45.73 o 
 -10  12   1      777.88      791.62     51.49 o 
  -9  12   1     4102.92     4742.04     61.49 o 
  -8  12   1        5.23        6.00     37.67 o 
  -7  12   1     2372.70     2177.34     45.35 o 
  -6  12   1       77.25       83.77     49.19 o 
  -5  12   1     3511.86     3564.60     47.65 o 
  -4  12   1     2057.01     2210.39     56.11 o 
  -3  12   1     3318.55     4221.85    268.61 o 
  -2  12   1     2709.37     3194.46     94.53 o 
  -1  12   1     6390.22     6919.86    457.30 o 
   0  12   1      202.63      297.48     34.24 o 
   1  12   1     5615.83     6725.19    396.96 o 
   2  12   1     1404.43     1477.74    164.86 o 
   3  12   1     4330.52     5028.04    315.11 o 
   4  12   1       67.89      161.41     57.64 o 
   5  12   1     1163.44     1143.91     58.03 o 
   6  12   1       13.73        8.84     38.31 o 
   7  12   1     3323.70     2851.57    396.58 o 
   8  12   1        1.29       -1.04     45.78 o 
 -15  13   1       90.54       86.99     34.96 o 
 -14  13   1      608.81      542.28     41.85 o 
 -13  13   1        4.15      -42.66     42.66 o 
 -12  13   1      597.38      528.66     53.42 o 
 -11  13   1      208.58      220.58     33.05 o 
 -10  13   1     1674.69     1926.79     58.41 o 
  -9  13   1      433.13      361.46     86.08 o 
  -8  13   1      249.98      321.62     38.57 o 
  -7  13   1      147.10      108.37     50.73 o 
  -6  13   1      858.71      986.84     50.73 o 
  -5  13   1       72.45      108.37     49.19 o 
  -4  13   1     6021.69     6997.77     73.01 o 
  -3  13   1      897.58      939.18     53.03 o 
  -2  13   1     2415.73     2730.71     64.94 o 
  -1  13   1      412.95      426.92     88.38 o 
   0  13   1      500.63      498.87    101.45 o 
   1  13   1     1208.55     1296.46     83.39 o 
   2  13   1      979.29     1003.88     56.87 o 
   3  13   1     1141.28     1175.26    202.13 o 
   4  13   1     1325.52     1457.75    143.34 o 
   5  13   1     1159.99     1170.38    161.01 o 
   6  13   1      248.29      273.77     51.08 o 
   7  13   1     1368.17     1021.89    205.59 o 
 -14  14   1        1.01       84.25     31.51 o 
 -13  14   1     2137.48     1945.10     46.18 o 
 -12  14   1      609.62      541.74     34.49 o 
 -11  14   1     2549.88     2572.62    258.62 o 
 -10  14   1       50.07       72.24     52.26 o 
  -9  14   1     2592.14     2811.20     53.80 o 
  -8  14   1        9.00        3.91     39.15 o 
  -7  14   1     3991.33     4800.45    341.24 o 
  -6  14   1       76.05      135.27     50.73 o 
  -5  14   1     3493.79     3956.57     64.56 o 
  -4  14   1      234.21      185.22     38.43 o 
  -3  14   1      904.63      901.53     42.27 o 
  -2  14   1       21.80       27.67     50.73 o 
  -1  14   1     1160.13     1490.56    206.36 o 
   0  14   1       47.75      103.41     36.14 o 
   1  14   1      757.89     1030.74    282.06 o 
   2  14   1      201.03      224.11     41.89 o 
   3  14   1      851.42      824.66    177.92 o 
   4  14   1      229.79      242.92     49.71 o 
   5  14   1      162.86      114.18     46.16 o 
   6  14   1        0.62      -27.96     44.83 o 
 -13  15   1     1913.58     1620.15    105.68 o 
 -12  15   1       35.33       49.38     94.53 o 
 -11  15   1     2351.88     2422.42    288.21 o 
 -10  15   1      247.92      234.41     55.34 o 
  -9  15   1     1006.91     1159.90    146.03 o 
  -8  15   1       24.34       71.92     37.77 o 
  -7  15   1     4428.16     5163.64    744.74 o 
  -6  15   1      149.18       68.40     37.66 o 
  -5  15   1     2565.18     2663.07     64.56 o 
  -4  15   1        7.87      107.60     52.26 o 
  -3  15   1     3604.84     3368.61     58.41 o 
  -2  15   1       78.65       93.00     52.26 o 
  -1  15   1     4385.67     4327.78     79.16 o 
   0  15   1      334.06      406.23     40.73 o 
   1  15   1     3563.29     4486.04    713.23 o 
   2  15   1        3.85        8.07     39.13 o 
   3  15   1     3563.81     3557.40    481.89 o 
   4  15   1        1.99      -11.70     43.20 o 
 -12  16   1       60.84       86.68     63.41 o 
 -11  16   1       81.97      226.33     41.57 o 
 -10  16   1      944.45      800.84     61.49 o 
  -9  16   1       95.27      128.61     44.50 o 
  -8  16   1      449.00      499.30    135.27 o 
  -7  16   1      514.69      711.29    112.59 o 
  -6  16   1      595.11      580.27     43.04 o 
  -5  16   1      512.73      380.44     43.81 o 
  -4  16   1      748.80      562.59     59.18 o 
  -3  16   1      129.22      108.37     56.11 o 
  -2  16   1      821.80      701.70     59.18 o 
  -1  16   1      187.86      165.24     58.41 o 
   0  16   1      430.01      380.44     62.25 o 
   1  16   1     1759.80     1145.93     74.55 o 
   2  16   1      226.12      205.98     76.86 o 
 -10  17   1      443.98      325.26     46.88 o 
  -9  17   1      181.69      169.56     46.71 o 
  -8  17   1     1013.94      936.66    250.17 o 
  -7  17   1      809.57      790.54    305.50 o 
  -6  17   1      584.41      766.71    177.92 o 
  -5  17   1      612.19      697.91    255.93 o 
  -4  17   1      587.33      533.38     62.25 o 
  -3  17   1      977.90      651.74     63.79 o 
  -2  17   1     1393.26     1156.69     67.63 o 
  -1  17   1      903.41      776.25     69.17 o 
   0  17   1      688.13      452.68     69.94 o 
   2 -18   2      918.16      947.73    346.62 o 
   3 -18   2      194.47      265.85     64.69 o 
   4 -18   2      933.26      927.16    159.30 o 
   5 -18   2        7.77        0.95     33.92 o 
   6 -18   2     1216.29      907.21    199.44 o 
   7 -18   2       14.67      -13.03     31.45 o 
   8 -18   2     1456.39     1337.30     93.00 o 
  -2 -17   2      254.43      180.40     34.50 o 
  -1 -17   2      414.79      329.63     85.30 o 
   0 -17   2      248.99      248.41     35.32 o 
   1 -17   2     1258.68     1394.16    486.93 o 
   2 -17   2     1196.51     1470.46    337.35 o 
   3 -17   2     1614.54     1849.85    207.62 o 
   4 -17   2      261.62      292.82     36.77 o 
   5 -17   2      856.39      955.69    107.70 o 
   6 -17   2       41.08        8.84     39.58 o 
   7 -17   2      747.23      861.96    107.87 o 
   8 -17   2      123.23      183.25     31.06 o 
   9 -17   2     1288.31     1177.00     96.66 o 
  10 -17   2      229.21      279.72     42.12 o 
  -4 -16   2     1447.55     1654.90    499.30 o 
  -3 -16   2      187.79      170.95     47.00 o 
  -2 -16   2     1729.73     1798.71    456.93 o 
  -1 -16   2       22.18       21.91     56.49 o 
   0 -16   2     1722.82     2006.43    274.38 o 
   1 -16   2      107.28      152.21     31.42 o 
   2 -16   2     2416.65     2968.37    549.52 o 
   3 -16   2      149.62      215.59     38.85 o 
   4 -16   2     1224.72     1659.35    136.76 o 
   5 -16   2      126.31      156.83     26.86 o 
   6 -16   2     2305.09     2020.66    578.99 o 
   7 -16   2      321.57      372.65     53.28 o 
   8 -16   2     1859.41     2152.74    145.29 o 
   9 -16   2      132.80      157.63     27.70 o 
  10 -16   2      976.04     1041.07     43.42 o 
  11 -16   2      131.68      176.00     46.88 o 
  12 -16   2      757.03      568.30     44.29 o 
  -5 -15   2     1852.40     2408.68     66.87 o 
  -4 -15   2      206.60      220.33     54.29 o 
  -3 -15   2     2258.43     2765.03    648.28 o 
  -2 -15   2        4.25      -17.01     41.88 o 
  -1 -15   2     3291.88     3763.30    495.34 o 
   0 -15   2      317.93      418.75     90.69 o 
   1 -15   2     2305.80     2934.98    531.85 o 
   2 -15   2      840.94     1101.53     39.87 o 
   3 -15   2      818.50      935.25     33.41 o 
   4 -15   2      964.73     1143.94    190.99 o 
   5 -15   2     2441.87     2947.56    155.22 o 
   6 -15   2      415.88      478.43     57.88 o 
   7 -15   2     3008.06     3100.33    219.91 o 
   8 -15   2      241.34      293.16     32.61 o 
   9 -15   2     2677.53     3004.29     45.10 o 
  10 -15   2      220.60      328.19     94.92 o 
  11 -15   2     1783.87     1730.47    161.01 o 
  12 -15   2      176.86      227.68     49.19 o 
  13 -15   2      657.25      491.37    173.70 o 
  -7 -14   2     3623.02     3902.77     72.24 o 
  -6 -14   2        7.98      224.42     56.11 o 
  -5 -14   2     1379.80     1590.16     44.58 o 
  -4 -14   2      112.22      231.36     93.00 o 
  -3 -14   2     2795.25     3687.75    622.54 o 
  -2 -14   2       63.86       82.68     36.14 o 
  -1 -14   2     4408.42     5538.94    803.15 o 
   0 -14   2       43.05       87.09     31.24 o 
   1 -14   2     4333.92     4552.33     42.94 o 
   2 -14   2      181.89      208.15     36.11 o 
   3 -14   2     3470.89     4069.80    396.19 o 
   4 -14   2      112.53      130.46     50.34 o 
   5 -14   2     5274.79     5354.88    332.02 o 
   6 -14   2       28.25       40.12     31.85 o 
   7 -14   2     5810.30     6422.48    573.62 o 
   8 -14   2       34.76       40.28     44.10 o 
   9 -14   2     5067.73     5468.84    300.12 o 
  10 -14   2      163.63      139.20     36.40 o 
  11 -14   2     5182.98     5555.89    204.44 o 
  12 -14   2       42.36       94.57     48.80 o 
  13 -14   2     4157.54     3750.95    225.57 o 
  14 -14   2        1.72       14.04     29.33 o 
  -8 -13   2      160.53      151.41     58.41 o 
  -7 -13   2       48.71       51.49     56.11 o 
  -6 -13   2      551.12      628.69     55.34 o 
  -5 -13   2       15.89       35.74     45.19 o 
  -4 -13   2     1189.00     1189.98     53.03 o 
  -3 -13   2       81.58       96.39     31.15 o 
  -2 -13   2      476.31      507.98     34.20 o 
  -1 -13   2      153.56      192.81     28.44 o 
   0 -13   2      127.49      203.92     54.95 o 
   1 -13   2      370.64      448.26     43.42 o 
   2 -13   2      107.02      125.49     51.11 o 
   3 -13   2       67.89       87.80     27.16 o 
   4 -13   2      425.03      373.77     64.94 o 
   5 -13   2      275.33      347.39     49.19 o 
   6 -13   2     1335.90     1525.30     57.90 o 
   7 -13   2      733.88      912.73     41.56 o 
   8 -13   2       88.85      102.47     26.55 o 
   9 -13   2      869.20      939.51     36.94 o 
  10 -13   2      104.88       63.69     31.13 o 
  11 -13   2      645.73      701.33     97.99 o 
  12 -13   2       69.06      119.98     29.72 o 
  13 -13   2      827.27      821.16     48.04 o 
  14 -13   2       32.46       45.13     32.96 o 
  15 -13   2     1317.08     1087.23     46.46 o 
  -9 -12   2      413.07      468.82     57.64 o 
  -8 -12   2      785.74      947.64     58.41 o 
  -7 -12   2     1722.86     1732.34     43.04 o 
  -6 -12   2      466.30      537.23     53.03 o 
  -5 -12   2     1058.74      927.66     89.92 o 
  -4 -12   2     1214.25      899.99     69.17 o 
  -3 -12   2     3971.19     3998.07     88.38 o 
  -2 -12   2     2436.59     2217.31     64.56 o 
  -1 -12   2     6248.49     5664.31     79.93 o 
   0 -12   2      392.20      418.87     52.26 o 
   1 -12   2     1508.52     1460.33     81.08 o 
   2 -12   2     2420.15     2553.84    123.74 o 
   3 -12   2     3450.39     3691.50    140.26 o 
   4 -12   2     2094.81     2079.61     54.57 o 
   5 -12   2     4427.98     4718.98     63.02 o 
   6 -12   2      862.63      867.76     49.08 o 
   7 -12   2     1839.98     2096.66     61.04 o 
   8 -12   2     1019.73     1299.03     35.02 o 
   9 -12   2     1653.32     1941.62     38.31 o 
  10 -12   2      569.74      648.95     29.90 o 
  11 -12   2     1792.36     1879.51     33.97 o 
  12 -12   2     1438.56     1619.15     84.16 o 
  13 -12   2      337.18      320.75     31.83 o 
  14 -12   2      816.85      889.64     40.76 o 
  15 -12   2      542.49      469.88     38.43 o 
 -10 -11   2      558.47      493.42     43.04 o 
  -9 -11   2     2752.60     3088.86     63.79 o 
  -8 -11   2      100.16      166.01     52.26 o 
  -7 -11   2     1713.11     1817.65     40.73 o 
  -6 -11   2      278.16      215.97     97.61 o 
  -5 -11   2     3071.23     2391.00     91.46 o 
  -4 -11   2      524.87      481.89     65.33 o 
  -3 -11   2     9851.69     7884.69     96.84 o 
  -2 -11   2       17.84       41.50     47.65 o 
  -1 -11   2     4092.20     4265.53     72.24 o 
   0 -11   2      677.78      638.68     52.26 o 
   1 -11   2     2289.26     2011.16    190.99 o 
   2 -11   2        3.52       74.91     47.65 o 
   3 -11   2     5500.79     5538.71     48.08 o 
   4 -11   2      122.06      130.66     48.42 o 
   5 -11   2     5120.82     5398.75     47.20 o 
   6 -11   2        5.33       49.51     28.28 o 
   7 -11   2     1713.82     1832.40     32.96 o 
   8 -11   2        9.90       60.93     26.59 o 
   9 -11   2     2315.65     2533.72     34.97 o 
  10 -11   2      387.88      414.38     57.26 o 
  11 -11   2     3659.58     3884.67     36.56 o 
  12 -11   2      192.33      165.97     34.78 o 
  13 -11   2      768.97      781.13     32.08 o 
  14 -11   2       25.31       82.11     31.42 o 
  15 -11   2     1585.17     1622.25     79.16 o 
  16 -11   2       41.54       70.36     29.58 o 
 -11 -10   2       35.53       76.09     58.41 o 
 -10 -10   2     6008.32     5781.90     56.87 o 
  -9 -10   2       21.25      -44.58     53.03 o 
  -8 -10   2     2646.30     3028.91     57.64 o 
  -7 -10   2      118.79      115.28     96.07 o 
  -6 -10   2     6022.29     4820.63    551.44 o 
  -5 -10   2      627.31      461.11     51.11 o 
  -4 -10   2    10552.46     8806.44    274.38 o 
  -3 -10   2      483.17      343.55     50.73 o 
  -2 -10   2     4486.16     4048.02     74.55 o 
  -1 -10   2       60.58       64.56     59.18 o 
   0 -10   2     8560.46     8056.85     83.00 o 
   1 -10   2       83.27       76.09     48.42 o 
   2 -10   2    11629.70     9597.63    387.36 o 
   3 -10   2       54.60       46.15     33.14 o 
   4 -10   2     7814.51     7287.52     60.72 o 
   5 -10   2      435.43      448.06     42.66 o 
   6 -10   2     5235.41     5428.79    204.06 o 
   7 -10   2      163.58      252.06     44.74 o 
   8 -10   2     9959.12    10673.32    249.78 o 
   9 -10   2      844.92     1084.56     34.22 o 
  10 -10   2     9050.86     9822.91     43.20 o 
  11 -10   2      515.49      624.67     58.03 o 
  12 -10   2     4556.30     5042.39     43.20 o 
  13 -10   2       44.24       42.55     24.18 o 
  14 -10   2     3403.96     3514.43     99.53 o 
  15 -10   2        3.28       54.15    102.99 o 
  16 -10   2     2554.63     2267.79    202.52 o 
 -12  -9   2     1480.27     1487.17     63.02 o 
 -11  -9   2       10.75       40.73     38.43 o 
 -10  -9   2     1718.25     1772.31     57.64 o 
  -9  -9   2       15.65       51.52     33.97 o 
  -8  -9   2     1174.87     1181.28    102.22 o 
  -7  -9   2        0.22       29.21     76.86 o 
  -6  -9   2     5374.96     4961.48    490.73 o 
  -5  -9   2       91.81       76.48     43.99 o 
  -4  -9   2     4306.55     3549.03    136.42 o 
  -3  -9   2       81.23       84.93     42.39 o 
  -2  -9   2     2850.12     2479.39     65.33 o 
  -1  -9   2       95.58      134.50     47.65 o 
   0  -9   2     4427.33     3820.53     66.87 o 
   1  -9   2      797.14      767.03     48.42 o 
   2  -9   2    14273.42    13948.88    193.29 o 
   3  -9   2      251.83      280.41     48.80 o 
   4  -9   2     9190.78     9512.51     76.09 o 
   5  -9   2      581.81      564.30     27.46 o 
   6  -9   2     3624.50     3561.93     48.09 o 
   7  -9   2      103.18       56.70     33.43 o 
   8  -9   2    11143.89    11819.21    166.78 o 
   9  -9   2       58.29      148.01     54.95 o 
  10  -9   2    10820.35    12138.35     71.48 o 
  11  -9   2      110.35      197.17     33.15 o 
  12  -9   2     3748.48     4271.07    130.66 o 
  13  -9   2      222.28      233.84     36.89 o 
  14  -9   2     5962.75     6680.99    163.70 o 
  15  -9   2       19.63       25.07     68.40 o 
  16  -9   2     4553.13     4334.49    111.06 o 
 -13  -8   2      844.70      717.25     48.11 o 
 -12  -8   2      950.06      934.72     45.69 o 
 -11  -8   2      517.54      506.39     39.70 o 
 -10  -8   2     2954.51     3030.24     41.93 o 
  -9  -8   2      481.89      549.11     45.35 o 
  -8  -8   2     1064.65      953.79     79.93 o 
  -7  -8   2     4256.46     3397.69    232.11 o 
  -6  -8   2        9.44       35.26     50.95 o 
  -5  -8   2     2028.63     1634.70     81.85 o 
  -4  -8   2     2084.97     1880.76    165.63 o 
  -3  -8   2     2329.01     1908.13    172.54 o 
  -2  -8   2     1506.80     1230.05    172.93 o 
  -1  -8   2     4452.32     4191.75     73.01 o 
   0  -8   2      247.47      256.70     57.64 o 
   1  -8   2     4013.66     3158.61     35.44 o 
   2  -8   2      465.46      604.71     33.68 o 
   3  -8   2       24.04       66.10     46.11 o 
   4  -8   2      204.59      216.62     35.89 o 
   5  -8   2       23.33       30.00     23.91 o 
   6  -8   2     3263.88     3622.86     36.32 o 
   7  -8   2     3011.59     3047.13     38.59 o 
   8  -8   2      689.10      724.26     28.14 o 
   9  -8   2      270.16      283.95     26.94 o 
  10  -8   2      706.58      825.81     25.00 o 
  11  -8   2     1343.63     1521.19     34.78 o 
  12  -8   2       21.76       70.13     27.16 o 
  13  -8   2      263.60      258.53     35.57 o 
  14  -8   2       55.57       98.69     59.56 o 
  15  -8   2      316.41      357.66     38.85 o 
  16  -8   2       69.60       76.46     89.15 o 
 -13  -7   2       18.28       78.98     69.34 o 
 -12  -7   2     6461.51     5782.40    552.76 o 
 -11  -7   2      629.83      665.54     41.47 o 
 -10  -7   2     3822.58     3637.13    332.79 o 
  -9  -7   2       89.79       88.79     28.58 o 
  -8  -7   2     2976.56     2983.56     82.24 o 
  -7  -7   2     3802.29     3812.84     95.30 o 
  -6  -7   2     8805.82     7060.45   1104.04 o 
  -5  -7   2      120.87       96.36     47.20 o 
  -4  -7   2     8063.31     5779.28    310.88 o 
  -3  -7   2       80.10       42.15     46.18 o 
  -2  -7   2    10982.66     8921.72    315.88 o 
  -1  -7   2      892.53      739.36     52.26 o 
   0  -7   2     2286.60     1561.72     57.64 o 
   1  -7   2     1102.42      946.28     48.80 o 
   2  -7   2     4118.29     4013.34    106.45 o 
   3  -7   2      361.73      288.21     45.35 o 
   4  -7   2    10730.25    10729.02    135.35 o 
   5  -7   2       14.84       46.69     22.24 o 
   6  -7   2     4831.97     4742.81     49.96 o 
   7  -7   2      455.79      433.47     46.11 o 
   8  -7   2     2860.84     2929.00     43.04 o 
   9  -7   2     1942.16     2093.57     51.49 o 
  10  -7   2     5847.79     6392.14     61.49 o 
  11  -7   2     1056.70     1082.91     36.12 o 
  12  -7   2     3522.47     4071.08     59.18 o 
  13  -7   2       83.15      112.98     33.82 o 
  14  -7   2     2169.20     2361.35    208.67 o 
  15  -7   2     1193.73     1118.95     33.68 o 
  16  -7   2     2170.77     2112.98     65.33 o 
  17  -7   2      321.18      311.36    146.41 o 
 -14  -6   2      542.58      442.44     37.78 o 
 -13  -6   2     2118.10     1898.40    192.39 o 
 -12  -6   2     1405.97     1298.28    106.02 o 
 -11  -6   2     7346.88     7405.70    834.28 o 
 -10  -6   2     1368.71     1448.68     75.32 o 
  -9  -6   2     2251.63     2104.41    239.79 o 
  -8  -6   2     2255.67     2349.50     74.55 o 
  -7  -6   2     7508.12     7613.39    106.06 o 
  -6  -6   2     4686.47     3972.96    444.23 o 
  -5  -6   2     7347.61     5700.38    649.44 o 
  -4  -6   2     4551.06     3478.03    453.07 o 
  -3  -6   2     4881.72     4015.18     69.16 o 
  -2  -6   2    12614.37     9402.56   2010.56 o 
  -1  -6   2     3615.81     2851.37     72.24 o 
   0  -6   2    23637.87    19423.91    132.96 o 
   1  -6   2       48.73       89.03     34.77 o 
   2  -6   2      192.21      152.43     34.73 o 
   3  -6   2    30127.77    26330.22    113.75 o 
   4  -6   2     5195.15     4825.70     46.09 o 
   5  -6   2     5932.17     5637.41     56.87 o 
   6  -6   2     4007.94     4247.08     58.41 o 
   7  -6   2     1752.21     1875.30     50.73 o 
   8  -6   2      521.93      540.30     33.82 o 
   9  -6   2     1853.00     1997.50     51.49 o 
  10  -6   2     3084.18     3371.69     43.81 o 
  11  -6   2     1210.66     1409.55     48.42 o 
  12  -6   2     1264.93     1285.04     37.66 o 
  13  -6   2     1071.32     1285.81     51.49 o 
  14  -6   2     3228.64     3428.56     46.88 o 
  15  -6   2      574.51      599.48     54.57 o 
  16  -6   2      809.83      877.43     38.04 o 
  17  -6   2       47.36       68.44     64.94 o 
 -15  -5   2     2784.39     2680.71    233.31 o 
 -14  -5   2        2.91       90.04     36.76 o 
 -13  -5   2     5238.90     5167.29    387.79 o 
 -12  -5   2      357.47      366.31     38.34 o 
 -11  -5   2     9058.20     9042.04    282.45 o 
 -10  -5   2       86.73      139.87     52.26 o 
  -9  -5   2     7692.33     7411.81    571.81 o 
  -8  -5   2     1286.78     1358.82     66.87 o 
  -7  -5   2    13049.66    13456.78    123.74 o 
  -6  -5   2     1317.31     1441.83     69.94 o 
  -5  -5   2    16936.56    14064.62   1733.11 o 
  -4  -5   2     5520.80     4855.60    333.17 o 
  -3  -5   2    36549.29    25998.44    318.57 o 
  -2  -5   2     1041.31      984.21    159.09 o 
  -1  -5   2    32678.70    26510.83    192.91 o 
   0  -5   2       91.65       94.43     28.55 o 
   1  -5   2     6150.15     5926.63    126.81 o 
   2  -5   2     1616.02     1643.19     57.64 o 
   3  -5   2    39999.58    35711.34   3072.72 o 
   4  -5   2      674.68      670.19     50.73 o 
   5  -5   2    33754.09    33802.96    124.51 o 
   6  -5   2     1738.36     1680.98     37.59 o 
   7  -5   2    16323.24    16006.40    180.23 o 
   8  -5   2      193.68      216.28     29.49 o 
   9  -5   2    11488.35    11245.02    123.74 o 
  10  -5   2      639.91      639.79     31.36 o 
  11  -5   2    17398.23    18118.02    460.75 o 
  12  -5   2       58.27       59.72     30.38 o 
  13  -5   2     7036.20     7650.83     57.97 o 
  14  -5   2      485.32      542.93     42.46 o 
  15  -5   2     7396.23     7627.08     55.39 o 
  16  -5   2       20.35      118.27     48.04 o 
  17  -5   2     4100.29     3872.13     48.04 o 
 -15  -4   2       14.58       45.41     35.73 o 
 -14  -4   2      398.83      356.15     32.24 o 
 -13  -4   2      493.79      429.95     27.55 o 
 -12  -4   2       17.17       61.51     30.65 o 
 -11  -4   2        5.04        4.91     33.68 o 
 -10  -4   2      115.79      150.01     53.42 o 
  -9  -4   2        3.20      -26.30     26.30 o 
  -8  -4   2      791.20      667.88     50.73 o 
  -7  -4   2      817.95      798.54     52.26 o 
  -6  -4   2     1710.27     1853.01     69.17 o 
  -5  -4   2     3332.97     3176.47     83.77 o 
  -4  -4   2     2455.52     2165.39    250.94 o 
  -3  -4   2    12004.26     7760.74    759.34 o 
  -2  -4   2     1636.98     1391.87    106.83 o 
  -1  -4   2     2359.02     2362.75    128.73 o 
   0  -4   2     3870.36     3676.79    285.52 o 
   1  -4   2    16341.04    16828.45    174.46 o 
   2  -4   2      528.65      728.87     40.48 o 
   3  -4   2     5639.85     5752.67    111.96 o 
   4  -4   2       18.54       49.26     38.04 o 
   5  -4   2    16440.47    16784.59    644.06 o 
   6  -4   2      769.96      810.83     49.96 o 
   7  -4   2     6480.25     6563.53     64.56 o 
   8  -4   2      837.42      966.85     36.12 o 
   9  -4   2     1869.46     1885.29     50.73 o 
  10  -4   2      307.48      285.14     46.11 o 
  11  -4   2     6452.42     6357.56     53.03 o 
  12  -4   2     1744.24     1845.76     46.11 o 
  13  -4   2     3165.13     3422.79     46.91 o 
  14  -4   2       70.34       56.30     31.15 o 
  15  -4   2     3428.47     3626.78    142.18 o 
  16  -4   2       41.93       22.13     44.13 o 
  17  -4   2     2384.34     2095.57    137.93 o 
 -16  -3   2       95.19       99.97     30.86 o 
 -15  -3   2     4008.49     3643.95    175.67 o 
 -14  -3   2      412.12      428.61     35.81 o 
 -13  -3   2     3223.77     3143.90    240.09 o 
 -12  -3   2      859.34      854.79     91.46 o 
 -11  -3   2     5583.94     5743.62    276.68 o 
 -10  -3   2     1958.87     1965.02     38.00 o 
  -9  -3   2     7531.38     7423.83    207.13 o 
  -8  -3   2      501.11      590.90     27.43 o 
  -7  -3   2    17492.16    16736.74    939.57 o 
  -6  -3   2     5011.27     5691.98     87.62 o 
  -5  -3   2     7811.14     7918.51    109.14 o 
  -4  -3   2    12678.30    11904.28    151.41 o 
  -3  -3   2      969.31      941.62     49.21 o 
  -2  -3   2    10852.81     9506.36     81.47 o 
  -1  -3   2    55427.51    56589.16   5041.78 o 
   0  -3   2    34443.36    33991.09   1678.16 o 
   1  -3   2    19493.00    20543.05    281.44 o 
   2  -3   2      834.69      948.62     38.72 o 
   3  -3   2    11097.41    10232.54    117.41 o 
   4  -3   2       61.98       55.99     28.71 o 
   5  -3   2    15523.26    15066.08    380.44 o 
   6  -3   2       12.28       93.53     27.72 o 
   7  -3   2     6102.92     6244.58     63.79 o 
   8  -3   2     4579.02     4375.43     57.64 o 
   9  -3   2     5986.15     5796.51     61.49 o 
  10  -3   2     2008.57     2200.40     51.49 o 
  11  -3   2     2612.86     2802.95     53.80 o 
  12  -3   2     1918.88     1896.05     39.97 o 
  13  -3   2      981.01      987.13     32.30 o 
  14  -3   2      636.95      660.01     53.80 o 
  15  -3   2      382.60      449.25     40.20 o 
  16  -3   2      762.00      840.58     73.78 o 
 -16  -2   2      786.86      786.40    112.17 o 
 -15  -2   2     2059.82     2205.75    150.18 o 
 -14  -2   2      456.13      464.44     27.13 o 
 -13  -2   2     1878.44     1984.73    152.10 o 
 -12  -2   2       87.45      116.70     28.10 o 
 -11  -2   2    13816.61    13857.88    455.76 o 
 -10  -2   2      105.13      129.52     33.10 o 
  -9  -2   2    14317.70    13842.38     68.40 o 
  -8  -2   2      329.35      344.12     27.43 o 
  -7  -2   2     9676.40     8617.01     68.79 o 
  -6  -2   2     1495.85     1401.31     51.88 o 
  -5  -2   2    13124.18    12212.24    686.33 o 
  -4  -2   2     5812.10     5128.65    516.47 o 
  -3  -2   2    17941.90    15491.67   1406.22 o 
  -2  -2   2       17.07       68.40     68.40 o 
  -1  -2   2    14484.89    13986.79    965.25 o 
   0  -2   2     2887.33     3127.36     45.21 o 
   1  -2   2     8221.32     9173.45    212.82 o 
   2  -2   2       26.74       98.31     40.65 o 
   3  -2   2    16253.66    17016.85     81.25 o 
   4  -2   2      417.21      458.54     27.72 o 
   5  -2   2    30114.95    28973.10    974.15 o 
   6  -2   2      177.55      184.65     32.55 o 
   7  -2   2     8356.60     8105.48    152.56 o 
   8  -2   2      681.48      736.95     32.88 o 
   9  -2   2     9586.02    10226.51     73.01 o 
  10  -2   2      129.72      115.28     33.05 o 
  11  -2   2     5072.60     4954.16     49.19 o 
  12  -2   2     1098.51     1232.78     39.20 o 
  13  -2   2     6410.60     6700.34     66.87 o 
  14  -2   2        1.18      -22.30     70.71 o 
  15  -2   2     5525.68     5961.31    385.05 o 
  16  -2   2        6.48      -11.08     33.68 o 
 -16  -1   2     3020.70     3113.57    283.66 o 
 -15  -1   2      119.14       84.33     39.18 o 
 -14  -1   2     6685.15     6258.49    552.31 o 
 -13  -1   2       19.65       29.93     21.70 o 
 -12  -1   2     5840.69     5937.44    358.43 o 
 -11  -1   2      412.22      431.89     33.96 o 
 -10  -1   2     8536.88     8828.54    474.20 o 
  -9  -1   2     4064.34     3649.83    386.20 o 
  -8  -1   2    15195.95    15183.85    524.16 o 
  -7  -1   2     3659.06     3738.28    104.14 o 
  -6  -1   2    32735.41    32134.99   1756.94 o 
  -5  -1   2     1606.85     1534.26     40.46 o 
  -4  -1   2    24515.39    22838.95   1049.88 o 
  -3  -1   2      506.17      311.48     41.05 o 
  -2  -1   2    16765.24    14150.53   1182.32 o 
  -1  -1   2      450.78      276.17     37.97 o 
   0  -1   2    37778.32    37320.27    499.75 o 
   1  -1   2     4415.11     4360.62     59.86 o 
   2  -1   2     3594.81     3958.43    134.50 o 
   3  -1   2      387.18      532.84     36.39 o 
   4  -1   2    24937.53    25275.85    237.49 o 
   5  -1   2      525.85      574.94     29.42 o 
   6  -1   2    22534.42    23360.38    640.98 o 
   7  -1   2       11.48       28.48     25.16 o 
   8  -1   2     8265.65     7921.87    198.67 o 
   9  -1   2      784.08      767.03     34.78 o 
  10  -1   2     3549.90     3533.78     32.88 o 
  11  -1   2     3914.50     4035.73     56.87 o 
  12  -1   2     3481.84     3740.60     59.18 o 
  13  -1   2     2068.60     2132.00     56.87 o 
  14  -1   2     3373.76     3643.76     61.49 o 
  15  -1   2      369.56      462.72     39.63 o 
  16  -1   2     2549.44     2469.65     48.80 o 
 -17   0   2        6.13       60.68     49.83 o 
 -16   0   2     2244.31     2227.98    257.62 o 
 -15   0   2       75.51      127.74     32.39 o 
 -14   0   2     2161.00     2143.77    118.90 o 
 -13   0   2      469.90      482.86     24.69 o 
 -12   0   2     5468.17     5759.01    288.72 o 
 -11   0   2     1182.12     1221.14     94.95 o 
 -10   0   2     6250.59     5867.10    338.18 o 
  -9   0   2        4.23        6.02     30.70 o 
  -8   0   2     4640.41     4705.15    327.41 o 
  -7   0   2       48.11       76.09     31.25 o 
  -6   0   2    10537.27    10323.23    494.03 o 
  -5   0   2     2655.86     2417.58    171.01 o 
  -4   0   2     5538.47     5661.47    241.60 o 
  -3   0   2      308.34      281.99     36.41 o 
  -2   0   2    12481.33    11500.81   1394.87 o 
  -1   0   2     1516.56     1132.55     52.79 o 
   0   0   2     6894.28     6475.99    197.52 o 
   1   0   2        2.94       49.59     45.64 o 
   2   0   2    32962.16    32811.36    524.16 o 
   3   0   2      933.30     1025.11     43.47 o 
   4   0   2     9755.86     9486.30    253.24 o 
   5   0   2     1169.82     1205.86     56.49 o 
   6   0   2    23873.40    24285.55     76.35 o 
   7   0   2        0.41      -15.13     31.46 o 
   8   0   2    14907.47    14962.06    760.88 o 
   9   0   2       62.52       66.68     33.39 o 
  10   0   2     9544.97     9640.58    294.36 o 
  11   0   2      857.11      782.40     36.12 o 
  12   0   2     9531.42    10514.72     76.09 o 
  13   0   2        0.40       23.83     49.19 o 
  14   0   2     4078.96     4509.16     65.33 o 
  15   0   2       15.20      -39.13     39.13 o 
  16   0   2     4325.88     3859.12    229.80 o 
 -17   1   2      286.98      248.16     30.30 o 
 -16   1   2      837.19      908.55     93.68 o 
 -15   1   2      192.17      252.79     30.31 o 
 -14   1   2     1063.96     1183.45     63.91 o 
 -13   1   2      101.18      114.76     24.06 o 
 -12   1   2     1399.88     1496.06     77.79 o 
 -11   1   2        7.12       -9.12     26.76 o 
 -10   1   2     2432.30     2439.59    121.87 o 
  -9   1   2     6006.60     6009.51    166.09 o 
  -8   1   2      496.12      489.32     21.71 o 
  -7   1   2      121.29       46.72     22.27 o 
  -6   1   2      646.98      652.04     33.82 o 
  -5   1   2     9063.54     9435.84    747.43 o 
  -4   1   2      504.54      400.92     33.16 o 
  -3   1   2     1472.32     1243.22     56.02 o 
  -2   1   2     8307.17     7409.57    696.49 o 
  -1   1   2     3745.18     3273.94     61.41 o 
   0   1   2      371.42      337.79     35.05 o 
   1   1   2      258.84      415.47     51.35 o 
   2   1   2     2228.95     2644.10     49.48 o 
   3   1   2     1805.57     1430.69    111.06 o 
   4   1   2      183.65      144.99     50.73 o 
   5   1   2     1313.69     1292.35     43.04 o 
   6   1   2     1624.86     1791.23     35.32 o 
   7   1   2      179.30      177.63     32.55 o 
   8   1   2       31.32       40.85     26.86 o 
   9   1   2     1042.09     1097.11     35.32 o 
  10   1   2     3027.58     3068.20     35.62 o 
  11   1   2       47.02       42.77     54.18 o 
  12   1   2       15.08      -29.21     35.35 o 
  13   1   2      311.50      272.84     53.03 o 
  14   1   2      166.41      211.35     54.57 o 
  15   1   2      262.48      308.84     33.12 o 
 -17   2   2       47.44       93.74     33.70 o 
 -16   2   2     6701.69     6540.78    342.49 o 
 -15   2   2      167.24      226.06     26.47 o 
 -14   2   2     5520.48     5925.24    292.11 o 
 -13   2   2      175.56      216.40     27.95 o 
 -12   2   2     5125.64     5646.60    276.45 o 
 -11   2   2      888.99      951.00     30.26 o 
 -10   2   2     5929.10     6296.45    273.45 o 
  -9   2   2      605.91      588.45     48.85 o 
  -8   2   2     9472.83     9533.00    242.99 o 
  -7   2   2     2008.43     2346.17    146.80 o 
  -6   2   2    34260.16    33708.19   2023.24 o 
  -5   2   2    10246.28    10053.04    557.71 o 
  -4   2   2     3555.44     4033.13    204.63 o 
  -3   2   2     8249.85     6611.98    526.97 o 
  -2   2   2    16927.14    11823.35    101.07 o 
  -1   2   2      428.28      315.99     54.62 o 
   0   2   2    20037.32    17911.43     97.27 o 
   1   2   2     1060.10     1188.41     39.66 o 
   2   2   2    10617.65     9479.80    177.54 o 
   3   2   2      284.16      241.05     35.87 o 
   4   2   2    23287.84    24501.96    650.59 o 
   5   2   2     9550.09     9024.15    275.91 o 
   6   2   2    13055.79    13559.96    224.04 o 
   7   2   2     3541.57     3662.87     89.54 o 
   8   2   2    10846.95    10496.36     91.84 o 
   9   2   2       92.48       87.53     35.35 o 
  10   2   2     7288.78     7570.72    313.96 o 
  11   2   2      577.34      630.83     35.31 o 
  12   2   2     4986.69     5372.26     66.10 o 
  13   2   2      241.14      242.10     53.03 o 
  14   2   2     2193.82     2334.90     62.25 o 
  15   2   2       86.96      111.54     32.98 o 
 -17   3   2     1572.37     1550.14    157.98 o 
 -16   3   2     2752.54     2593.64    114.43 o 
 -15   3   2     1483.04     1555.60    121.73 o 
 -14   3   2     2262.24     2432.40    210.71 o 
 -13   3   2     2168.04     2373.54    122.77 o 
 -12   3   2     1643.02     1695.96     63.10 o 
 -11   3   2     2953.94     2956.76    111.39 o 
 -10   3   2     2917.58     2948.86    132.99 o 
  -9   3   2     2894.45     3025.90     82.80 o 
  -8   3   2    17516.22    17022.28    411.95 o 
  -7   3   2     1826.21     1682.51    105.29 o 
  -6   3   2    24620.41    25696.67   1520.22 o 
  -5   3   2     4356.47     4023.99    242.87 o 
  -4   3   2      559.26      518.08     31.50 o 
  -3   3   2     3230.25     3000.71     79.93 o 
  -2   3   2     3951.06     3105.56     47.63 o 
  -1   3   2     8807.18     7141.34    132.96 o 
   0   3   2     8293.06     7139.07    233.64 o 
   1   3   2     1937.51     1646.24     64.56 o 
   2   3   2     9443.82     8859.54    126.43 o 
   3   3   2      898.22      720.78     31.36 o 
   4   3   2     6019.32     5340.68     45.08 o 
   5   3   2     1301.86     1228.08     66.48 o 
   6   3   2     9740.00     9858.19    307.43 o 
   7   3   2      265.72      260.47     29.59 o 
   8   3   2     3828.15     3882.23     99.14 o 
   9   3   2      493.30      539.81     53.42 o 
  10   3   2     3790.33     3509.36    142.57 o 
  11   3   2      608.65      533.81     36.14 o 
  12   3   2     3291.82     3473.36    300.51 o 
  13   3   2      477.44      641.75     56.11 o 
  14   3   2     2917.04     3343.25     67.63 o 
  15   3   2        1.73      109.14     60.72 o 
 -17   4   2     4566.90     4181.15    278.57 o 
 -16   4   2       23.66       21.38     33.60 o 
 -15   4   2     4653.31     4978.01    176.44 o 
 -14   4   2      128.76      188.74     30.27 o 
 -13   4   2     3627.38     3846.11    206.10 o 
 -12   4   2     1322.19     1364.98     54.52 o 
 -11   4   2     7831.72     7742.03    384.47 o 
 -10   4   2       39.95      122.07     25.18 o 
  -9   4   2    28766.34    28654.12    914.21 o 
  -8   4   2     8766.59     9133.61     63.79 o 
  -7   4   2    29667.06    28599.79    105.29 o 
  -6   4   2        0.28       12.69     37.63 o 
  -5   4   2    32789.29    29453.36   2017.38 o 
  -4   4   2      367.47      319.10     27.16 o 
  -3   4   2    24758.09    20497.35    461.14 o 
  -2   4   2      595.93      645.17     34.49 o 
  -1   4   2    20870.68    17484.02    194.06 o 
   0   4   2        9.83        3.46     29.57 o 
   1   4   2    32722.99    31659.38    923.43 o 
   2   4   2     1373.54     1532.62     80.70 o 
   3   4   2    24078.26    23823.43    801.23 o 
   4   4   2      126.20      247.91     39.20 o 
   5   4   2    15583.32    15963.36    625.23 o 
   6   4   2       76.02       75.51     25.45 o 
   7   4   2     5350.26     5386.05    188.30 o 
   8   4   2      557.73      583.49    117.59 o 
   9   4   2    10598.78    10638.13     53.51 o 
  10   4   2       44.68       67.69     34.22 o 
  11   4   2     4655.79     4697.03    420.02 o 
  12   4   2      119.37      184.11     36.68 o 
  13   4   2     3906.30     4312.41     71.48 o 
  14   4   2      406.19      413.49     43.81 o 
 -17   5   2      288.34      328.90     93.00 o 
 -16   5   2       92.82      283.05     66.87 o 
 -15   5   2      701.15      730.66     31.83 o 
 -14   5   2      737.94      685.39     35.86 o 
 -13   5   2      445.01      417.58     28.14 o 
 -12   5   2     2868.14     3031.20    175.62 o 
 -11   5   2     5042.44     5269.53     94.15 o 
 -10   5   2      236.43      275.84     33.42 o 
  -9   5   2     6440.33     6515.11     64.56 o 
  -8   5   2      730.15      657.12     35.35 o 
  -7   5   2       15.60      120.17     48.80 o 
  -6   5   2        6.05       34.87     28.74 o 
  -5   5   2    10838.26    10032.88    172.54 o 
  -4   5   2      557.17      517.29     26.63 o 
  -3   5   2     8532.40     6924.27    143.34 o 
  -2   5   2     1498.81     1257.58     29.89 o 
  -1   5   2     2389.33     2003.02     41.57 o 
   0   5   2      743.07      664.42     37.28 o 
   1   5   2    15400.62    15015.51    319.34 o 
   2   5   2      895.61      780.30     88.77 o 
   3   5   2     3137.58     3180.81    102.60 o 
   4   5   2     2510.73     2439.63    185.61 o 
   5   5   2    11613.01    11401.43     57.10 o 
   6   5   2      584.68      666.24     36.51 o 
   7   5   2     5153.28     5419.08    454.61 o 
   8   5   2      149.92      115.96     40.73 o 
   9   5   2      624.03      602.19     57.26 o 
  10   5   2        0.33       67.10     34.51 o 
  11   5   2     5959.81     5647.21   1068.69 o 
  12   5   2      113.29      110.67     37.50 o 
  13   5   2     1398.05     1413.39     63.02 o 
  14   5   2       45.90       96.07     62.25 o 
 -17   6   2     2102.95     1952.18     42.66 o 
 -16   6   2       19.11       50.41     30.85 o 
 -15   6   2     3421.79     3844.01    192.91 o 
 -14   6   2       68.95      126.24     99.14 o 
 -13   6   2     4332.12     4505.51     81.47 o 
 -12   6   2      751.11      764.32     31.13 o 
 -11   6   2     7292.20     7531.65    285.52 o 
 -10   6   2      188.03      176.77     33.82 o 
  -9   6   2     5834.71     6061.66     53.03 o 
  -8   6   2      292.72      334.33     46.88 o 
  -7   6   2     6325.63     6324.59    340.86 o 
  -6   6   2      641.03      621.77     35.35 o 
  -5   6   2     7674.31     7405.41     46.18 o 
  -4   6   2     4394.54     3957.39    149.49 o 
  -3   6   2     9481.97     8804.34    225.19 o 
  -2   6   2     1677.94     1590.71     35.35 o 
  -1   6   2     8756.18     7581.69     52.44 o 
   0   6   2     1230.59     1155.67     35.32 o 
   1   6   2     2241.10     2056.38     72.24 o 
   2   6   2     3951.88     3804.16    144.11 o 
   3   6   2      459.76      386.33     65.71 o 
   4   6   2     1342.35     1411.96     36.40 o 
   5   6   2      711.55      738.21     36.96 o 
   6   6   2      339.43      364.01     35.02 o 
   7   6   2       20.16       22.63     32.88 o 
   8   6   2       27.92       99.53     33.69 o 
   9   6   2     1068.38     1170.89    109.90 o 
  10   6   2       40.14       93.80     35.05 o 
  11   6   2        4.53       27.83     42.27 o 
  12   6   2      736.31      684.40     42.66 o 
  13   6   2      256.45      302.81     60.72 o 
 -17   7   2     3328.21     3364.52    290.13 o 
 -16   7   2       80.35       47.11    127.20 o 
 -15   7   2     9157.68     9531.37    645.98 o 
 -14   7   2      243.79      326.45     35.35 o 
 -13   7   2     5990.80     6383.43    136.42 o 
 -12   7   2        5.25      -14.88     33.05 o 
 -11   7   2     6751.09     6947.44    370.83 o 
 -10   7   2      215.21      267.46     46.11 o 
  -9   7   2     5227.63     5377.64     51.49 o 
  -8   7   2      143.53      265.76     42.00 o 
  -7   7   2    10245.65     9954.91    268.61 o 
  -6   7   2      243.37      269.77     34.59 o 
  -5   7   2    13894.01    12429.21    335.86 o 
  -4   7   2      186.30      194.45     23.35 o 
  -3   7   2    11381.37    10525.13    101.45 o 
  -2   7   2     1006.94      890.51     33.82 o 
  -1   7   2    22137.62    21693.21     73.89 o 
   0   7   2      191.92      234.98     33.14 o 
   1   7   2    22275.25    20843.84    381.98 o 
   2   7   2       31.99       91.07     32.61 o 
   3   7   2     6992.17     6992.83    121.05 o 
   4   7   2       29.43       33.24     36.51 o 
   5   7   2     5101.28     5097.67    104.14 o 
   6   7   2      510.64      544.32     35.02 o 
   7   7   2    13650.04    13912.61   1502.16 o 
   8   7   2       34.58       77.17     34.48 o 
   9   7   2     2355.25     2546.29    480.74 o 
  10   7   2      165.84      183.58     38.59 o 
  11   7   2     3746.64     3582.88    453.07 o 
  12   7   2        5.18       19.60     41.30 o 
 -17   8   2      161.06      235.34     34.40 o 
 -16   8   2     1346.03     1502.77     36.55 o 
 -15   8   2      279.15      362.08    113.36 o 
 -14   8   2     4098.16     4616.82    127.20 o 
 -13   8   2      248.46      282.83     88.00 o 
 -12   8   2     3604.70     4048.17    237.10 o 
 -11   8   2      660.59      804.69     34.59 o 
 -10   8   2     4260.81     4635.21     47.65 o 
  -9   8   2     2160.14     2321.83     53.03 o 
  -8   8   2     5180.45     5670.61    489.19 o 
  -7   8   2     4709.63     4752.03     49.96 o 
  -6   8   2    10345.14     9984.41     65.33 o 
  -5   8   2     1621.03     1528.66     36.89 o 
  -4   8   2     6822.89     6346.31     39.94 o 
  -3   8   2     5755.42     5343.36     40.78 o 
  -2   8   2     7904.24     7896.92     50.27 o 
  -1   8   2     5307.55     5071.28    183.30 o 
   0   8   2    14904.36    14826.62    340.09 o 
   1   8   2      539.47      538.15     83.77 o 
   2   8   2     1733.11     1615.96     49.57 o 
   3   8   2     6032.39     5836.27    165.24 o 
   4   8   2      835.13      852.62    104.91 o 
   5   8   2      896.05      968.74    135.27 o 
   6   8   2      132.85      164.52     34.77 o 
   7   8   2     3891.04     3918.11    669.42 o 
   8   8   2     2219.51     2037.74    292.44 o 
   9   8   2     1523.03     1553.43    156.02 o 
  10   8   2     1823.34     1858.20    213.66 o 
  11   8   2      903.93      816.40    102.60 o 
  12   8   2      898.46      768.98    115.67 o 
 -17   9   2      355.58      327.96     35.26 o 
 -16   9   2     2571.25     2441.19    277.45 o 
 -15   9   2      485.03      588.39     40.35 o 
 -14   9   2     2689.60     3058.39    112.21 o 
 -13   9   2      244.85      302.41     28.14 o 
 -12   9   2     2193.65     2455.62     73.78 o 
 -11   9   2      567.49      567.20     48.42 o 
 -10   9   2     7697.85     8147.54     68.40 o 
  -9   9   2       31.54       70.71     46.88 o 
  -8   9   2     6338.06     6373.61    120.66 o 
  -7   9   2       64.46       -5.38     33.82 o 
  -6   9   2    10321.08     9845.30     63.79 o 
  -5   9   2     2231.82     2145.85     29.35 o 
  -4   9   2     5289.71     4678.92    140.65 o 
  -3   9   2        7.96       53.29     63.79 o 
  -2   9   2     7686.22     7803.85    157.17 o 
  -1   9   2      389.32      452.25     35.31 o 
   0   9   2    16503.11    16116.90    611.01 o 
   1   9   2       95.89      142.50     61.87 o 
   2   9   2    11969.13    12001.16    210.20 o 
   3   9   2     4798.66     4727.19    281.68 o 
   4   9   2     6992.41     6956.19    315.50 o 
   5   9   2        5.49       14.63     34.22 o 
   6   9   2     6121.83     6093.15   1014.50 o 
   7   9   2      660.52      641.32     48.80 o 
   8   9   2     5899.42     5555.47    653.28 o 
   9   9   2       78.88      134.88     37.77 o 
  10   9   2     3703.83     3284.32    620.23 o 
  11   9   2       37.75       49.18     42.12 o 
 -16  10   2      295.85      291.64     42.38 o 
 -15  10   2       13.31       20.76     31.13 o 
 -14  10   2      922.31     1068.16     63.41 o 
 -13  10   2      145.86      143.29     28.14 o 
 -12  10   2     1553.67     1647.50     40.73 o 
 -11  10   2      889.46      958.40     37.66 o 
 -10  10   2       24.80      -32.28     47.65 o 
  -9  10   2       60.05       37.66     33.05 o 
  -8  10   2      430.47      394.27     34.59 o 
  -7  10   2       60.18       45.35     33.05 o 
  -6  10   2      284.70      316.65     34.59 o 
  -5  10   2      788.28      864.45     26.07 o 
  -4  10   2       95.50      116.51     27.99 o 
  -3  10   2       62.51       94.41     60.33 o 
  -2  10   2      145.68      178.47     37.28 o 
  -1  10   2     1294.79     1548.19     37.77 o 
   0  10   2      751.16      836.61     36.68 o 
   1  10   2       83.66       70.32     28.14 o 
   2  10   2     4204.66     4272.19     83.00 o 
   3  10   2      444.89      444.52     40.35 o 
   4  10   2      714.85      789.97     36.40 o 
   5  10   2      123.42      199.15     47.27 o 
   6  10   2      403.33      372.93     49.57 o 
   7  10   2        0.00       17.27     36.68 o 
   8  10   2      715.52      582.75     41.03 o 
   9  10   2        0.18      -19.98     40.22 o 
  10  10   2      574.02      418.17     72.24 o 
 -16  11   2     2892.80     2351.64    137.96 o 
 -15  11   2      253.32      285.69     33.12 o 
 -14  11   2     5542.43     5865.70    152.94 o 
 -13  11   2      111.99      118.32     42.27 o 
 -12  11   2     4220.04     4488.54    128.73 o 
 -11  11   2        7.52       52.26     47.65 o 
 -10  11   2     8490.14     9361.11     63.02 o 
  -9  11   2     2930.17     3161.42    120.93 o 
  -8  11   2     9843.21    10364.85     66.10 o 
  -7  11   2        6.84      -10.76     46.88 o 
  -6  11   2     3871.60     4134.87     49.19 o 
  -5  11   2      458.65      482.33     28.44 o 
  -4  11   2    11384.47    12871.24    697.47 o 
  -3  11   2       31.85       77.70     48.42 o 
  -2  11   2    12232.00    14327.22    787.78 o 
  -1  11   2     1771.07     1912.19     44.58 o 
   0  11   2     4124.67     4141.80     78.39 o 
   1  11   2      444.35      460.56     35.31 o 
   2  11   2     3929.14     4408.85    251.32 o 
   3  11   2        4.34       58.74     35.05 o 
   4  11   2     1916.33     1950.85     89.15 o 
   5  11   2      318.45      365.94     97.22 o 
   6  11   2     2493.21     2523.98    179.08 o 
   7  11   2      362.17      299.51     40.20 o 
   8  11   2     2210.86     2028.75     54.37 o 
   9  11   2       94.13       62.74     47.78 o 
 -15  12   2      171.05      171.18     74.93 o 
 -14  12   2     1746.90     1727.62    122.59 o 
 -13  12   2      245.09      243.88     36.96 o 
 -12  12   2     2078.73     2062.82     46.88 o 
 -11  12   2     1671.15     1663.17     43.04 o 
 -10  12   2     1761.03     1949.08     55.34 o 
  -9  12   2      176.37      338.47     76.47 o 
  -8  12   2     2023.49     2271.11     44.58 o 
  -7  12   2      718.79      881.54     51.49 o 
  -6  12   2     2044.19     2299.54     43.81 o 
  -5  12   2        3.86       36.89     47.65 o 
  -4  12   2     4273.53     4863.13     62.64 o 
  -3  12   2       38.66       34.92     27.99 o 
  -2  12   2    11772.04    12925.00    463.44 o 
  -1  12   2      355.59      472.98     35.05 o 
   0  12   2     4881.09     5874.97    444.61 o 
   1  12   2     1028.64     1293.68    185.22 o 
   2  12   2     1630.07     1709.84     39.66 o 
   3  12   2      739.79      760.46     37.77 o 
   4  12   2     2586.04     2915.19    167.55 o 
   5  12   2      278.61      325.10     39.40 o 
   6  12   2     2740.10     2450.98    199.06 o 
   7  12   2       50.12       66.87     41.30 o 
   8  12   2     1404.89     1009.11    117.97 o 
 -15  13   2     1523.60     1152.47     41.00 o 
 -14  13   2        0.35       47.11     69.17 o 
 -13  13   2     2026.75     1699.76    148.33 o 
 -12  13   2       28.45      -39.20     53.80 o 
 -11  13   2     4399.97     4204.04     56.11 o 
 -10  13   2        0.66       12.30     50.73 o 
  -9  13   2     4506.95     5238.31    428.09 o 
  -8  13   2     1338.78     1434.91     53.80 o 
  -7  13   2      982.84     1241.23     54.57 o 
  -6  13   2      217.20      274.38     34.59 o 
  -5  13   2    13034.73    15166.83     90.69 o 
  -4  13   2       72.50       75.75     24.93 o 
  -3  13   2     7812.58     9414.67   1090.98 o 
  -2  13   2       81.92      121.12     49.57 o 
  -1  13   2     3079.87     3463.05     56.49 o 
   0  13   2      279.23      382.39     59.95 o 
   1  13   2     2883.10     3330.88    688.25 o 
   2  13   2       40.61       63.41     36.41 o 
   3  13   2     3701.65     4138.18    801.61 o 
   4  13   2        5.51        7.42     60.72 o 
   5  13   2     2449.06     2567.43    328.56 o 
   6  13   2       70.54      123.93     45.42 o 
   7  13   2     1465.90     1038.17     57.33 o 
 -14  14   2       47.27       36.16     91.07 o 
 -13  14   2     1468.33     1095.72     91.46 o 
 -12  14   2       11.45      111.44     39.20 o 
 -11  14   2      390.95      407.34     53.80 o 
 -10  14   2       89.44       46.88     39.20 o 
  -9  14   2      422.85      466.32     87.62 o 
  -8  14   2      543.22      628.69     52.26 o 
  -7  14   2     1698.17     2003.65     58.41 o 
  -6  14   2      626.94      498.03     51.49 o 
  -5  14   2     3445.42     3732.15     66.87 o 
  -4  14   2      506.10      584.11     38.43 o 
  -3  14   2     1696.20     2231.22    282.83 o 
  -2  14   2      384.91      446.35     96.84 o 
  -1  14   2      947.89      931.71    104.14 o 
   0  14   2       48.10       36.73     36.68 o 
   1  14   2     1576.35     1530.14    314.34 o 
   2  14   2      634.75      712.88    116.82 o 
   3  14   2     2852.15     2774.44     59.95 o 
   4  14   2      196.89      137.01     45.03 o 
   5  14   2      603.21      399.38     85.69 o 
 -13  15   2     1300.01      993.97     89.92 o 
 -12  15   2      184.21      208.03     33.98 o 
 -11  15   2      925.58      739.36     46.88 o 
 -10  15   2        0.37       20.81     33.09 o 
  -9  15   2     3944.42     3828.08    207.90 o 
  -8  15   2        6.37      -49.78     89.54 o 
  -7  15   2     1064.17     1079.06     58.41 o 
  -6  15   2       17.85       25.36     53.03 o 
  -5  15   2      627.94      644.06     56.11 o 
  -4  15   2       15.34       76.86     52.26 o 
  -3  15   2      471.26      398.12     56.11 o 
  -2  15   2       60.45      130.87     67.63 o 
  -1  15   2      270.36      336.39     32.64 o 
   0  15   2       38.29       67.28     38.31 o 
   1  15   2       20.64       71.50     53.42 o 
   2  15   2        9.36       20.61     41.03 o 
   3  15   2       20.40      101.45     41.85 o 
   4  15   2       11.61        4.70     47.98 o 
 -11  16   2     3605.09     2229.60     62.25 o 
 -10  16   2       26.23       31.80     48.63 o 
  -9  16   2     3262.99     2879.63    524.16 o 
  -8  16   2      161.43      293.22     56.11 o 
  -7  16   2     2428.93     2033.62     68.40 o 
  -6  16   2       23.04      155.25     54.57 o 
  -5  16   2     2943.13     2856.75     73.01 o 
  -4  16   2       31.63      124.51     54.57 o 
  -3  16   2     1938.26     1753.86     67.63 o 
  -2  16   2       23.79       64.56     56.11 o 
  -1  16   2     2693.26     2161.18     69.55 o 
   0  16   2       76.15      127.47     41.57 o 
   1  16   2     1686.38     1565.75    456.91 o 
   2  16   2      124.85       83.51     46.50 o 
  -9  17   2      237.52      219.07     68.79 o 
  -8  17   2      404.31      491.03    139.49 o 
  -7  17   2      434.16      237.56    169.85 o 
  -6  17   2      889.70      666.34     64.56 o 
  -5  17   2      321.44      272.84     60.72 o 
  -4  17   2      919.21      672.49     66.10 o 
  -3  17   2      458.34      430.40     63.02 o 
  -2  17   2      824.32      838.50     65.33 o 
  -1  17   2      932.37      431.16     69.94 o 
   1 -18   3       12.13       60.12     31.67 o 
   2 -18   3     2739.61     3006.90    958.01 o 
   3 -18   3        1.85       16.07     41.86 o 
   4 -18   3     2544.29     2312.61    277.71 o 
   5 -18   3       43.03       44.05     33.99 o 
   6 -18   3     1999.64     1481.79    553.96 o 
   7 -18   3        0.06        6.76     34.86 o 
  -2 -17   3     1355.14     1374.99    334.78 o 
  -1 -17   3       73.50      118.82     37.83 o 
   0 -17   3     1861.99     2387.83    432.75 o 
   1 -17   3      289.33      319.90     84.82 o 
   2 -17   3     3319.66     3438.95    549.91 o 
   3 -17   3      371.64      331.88     38.19 o 
   4 -17   3     1526.28     1594.33    138.32 o 
   5 -17   3       50.18       78.93     32.53 o 
   6 -17   3     2746.89     2047.13    301.69 o 
   7 -17   3       17.01       25.20     26.67 o 
   8 -17   3     1850.05     1760.09     40.31 o 
   9 -17   3        0.66       15.91     40.75 o 
  10 -17   3     1582.55     1133.99     40.80 o 
  -4 -16   3       63.57        0.77     59.18 o 
  -3 -16   3     1424.35     1831.37    491.08 o 
  -2 -16   3      319.52      371.90    101.61 o 
  -1 -16   3     2290.00     2869.86    401.26 o 
   0 -16   3        2.46       27.52     27.23 o 
   1 -16   3     2150.31     2317.20    428.60 o 
   2 -16   3       77.61      108.24     33.43 o 
   3 -16   3      783.38      937.37    103.50 o 
   4 -16   3        0.54       -6.36     30.46 o 
   5 -16   3     1474.12     1352.86    204.75 o 
   6 -16   3       82.97       70.96     29.65 o 
   7 -16   3     3313.87     3550.21    149.76 o 
   8 -16   3        8.05       52.54     34.06 o 
   9 -16   3     1111.97     1071.23     36.33 o 
  10 -16   3        1.12       87.98     32.13 o 
  11 -16   3     1876.25     1755.39     62.25 o 
  12 -16   3      305.13      241.60     35.68 o 
  -6 -15   3      585.74      720.91     63.02 o 
  -5 -15   3       73.23      129.89     56.87 o 
  -4 -15   3      980.63     1381.11     59.18 o 
  -3 -15   3      436.38      406.29     68.95 o 
  -2 -15   3     2707.74     3159.43    548.13 o 
  -1 -15   3      258.12      315.30     34.56 o 
   0 -15   3      649.31      703.59     53.52 o 
   1 -15   3      663.84      662.40     45.35 o 
   2 -15   3     2186.15     2425.14    120.39 o 
   3 -15   3     1541.16     1739.57    131.41 o 
   4 -15   3      965.62      960.42    125.65 o 
   5 -15   3     2233.02     2033.86     94.53 o 
   6 -15   3     1286.72     1354.75     77.22 o 
   7 -15   3     1259.92     1344.64     66.93 o 
   8 -15   3     2077.89     2242.26    160.77 o 
   9 -15   3      539.27      547.77     53.03 o 
  10 -15   3      531.89      557.95     39.40 o 
  11 -15   3     1886.87     1883.83     44.56 o 
  12 -15   3      215.34      205.98     33.83 o 
  13 -15   3     1103.23      836.36     66.10 o 
  -7 -14   3     1622.09     1827.64     63.79 o 
  -6 -14   3        1.01      -23.06     40.73 o 
  -5 -14   3     3322.74     4642.89     65.33 o 
  -4 -14   3      193.95      191.37     39.20 o 
  -3 -14   3      928.54     1022.43    117.99 o 
  -2 -14   3        8.69       21.08     33.02 o 
  -1 -14   3     2039.95     2284.50    330.86 o 
   0 -14   3       92.35      100.97     28.82 o 
   1 -14   3      860.62     1018.73    133.73 o 
   2 -14   3      572.44      556.41     26.27 o 
   3 -14   3     1313.54     1370.56     66.98 o 
   4 -14   3      771.71      848.68     55.03 o 
   5 -14   3     3408.43     3807.12    135.27 o 
   6 -14   3      419.26      476.18     30.01 o 
   7 -14   3     1264.86     1410.30     41.67 o 
   8 -14   3      374.44      392.16     24.47 o 
   9 -14   3      701.05      708.88     56.49 o 
  10 -14   3      260.60      397.22     39.20 o 
  11 -14   3      386.30      479.07     51.49 o 
  12 -14   3       34.27       79.55     56.11 o 
  13 -14   3      384.81      343.52     35.11 o 
  14 -14   3       18.59      143.37     49.57 o 
  -8 -13   3       17.80      106.83     56.87 o 
  -7 -13   3     3845.61     4523.77     69.17 o 
  -6 -13   3      176.75      201.36     36.89 o 
  -5 -13   3     4547.94     5711.20     65.33 o 
  -4 -13   3       85.70      192.87     74.26 o 
  -3 -13   3     3856.54     4326.75    341.59 o 
  -2 -13   3       82.71       86.66     53.76 o 
  -1 -13   3     5650.41     5676.15    165.86 o 
   0 -13   3       94.76      107.67     24.52 o 
   1 -13   3     9298.42    10412.37    304.74 o 
   2 -13   3      278.38      323.16     34.51 o 
   3 -13   3     7646.28     8209.50    230.18 o 
   4 -13   3      229.92      287.67     36.65 o 
   5 -13   3     6305.70     6140.70    479.97 o 
   6 -13   3       81.38      102.73     27.66 o 
   7 -13   3     6253.50     7056.67    385.61 o 
   8 -13   3      161.36      123.87     30.74 o 
   9 -13   3     5355.26     5930.50    185.61 o 
  10 -13   3       15.42      -32.29     58.41 o 
  11 -13   3     4517.10     4966.25    373.52 o 
  12 -13   3       91.37      171.53     30.28 o 
  13 -13   3     5373.87     5309.91    162.94 o 
  14 -13   3      236.00      235.85     33.27 o 
  -9 -12   3       66.71      106.83     58.41 o 
  -8 -12   3      792.04     1091.36     56.87 o 
  -7 -12   3      559.75      769.33     53.03 o 
  -6 -12   3     1039.21     1092.90     39.97 o 
  -5 -12   3      768.76      935.34     52.26 o 
  -4 -12   3     1352.63     1381.20    183.17 o 
  -3 -12   3      699.14      743.95     43.65 o 
  -2 -12   3     1011.55     1085.68     77.24 o 
  -1 -12   3      110.65      137.57     27.43 o 
   0 -12   3     1491.74     1539.13     40.62 o 
   1 -12   3     1115.25     1035.97    135.65 o 
   2 -12   3     2716.19     2718.95    105.74 o 
   3 -12   3     2367.20     2303.88    269.80 o 
   4 -12   3     2158.91     2169.04     48.95 o 
   5 -12   3     1120.19     1173.17     70.32 o 
   6 -12   3     1701.90     1703.73    184.09 o 
   7 -12   3     4213.39     4725.61     90.69 o 
   8 -12   3      110.07      122.60     44.19 o 
   9 -12   3     2264.29     2482.96     92.61 o 
  10 -12   3     1589.93     1759.51     33.05 o 
  11 -12   3     1109.23     1254.21     36.96 o 
  12 -12   3      406.36      464.04     99.91 o 
  13 -12   3      766.05     1009.15     39.94 o 
  14 -12   3      219.77      357.93     45.35 o 
  15 -12   3     2687.81     2479.04     38.85 o 
 -10 -11   3     2624.91     2514.74     50.73 o 
  -9 -11   3     1924.58     1997.50     58.41 o 
  -8 -11   3     2562.99     3007.39     58.41 o 
  -7 -11   3      879.63     1059.08     49.96 o 
  -6 -11   3     1247.25     1342.68     38.43 o 
  -5 -11   3     1517.34     1789.98     52.26 o 
  -4 -11   3     3034.97     3080.37    453.78 o 
  -3 -11   3     5372.78     5188.57    621.77 o 
  -2 -11   3     6653.52     6517.22     73.40 o 
  -1 -11   3     2435.35     2364.53     86.08 o 
   0 -11   3     8226.43     8015.11     62.25 o 
   1 -11   3      645.45      630.02     84.54 o 
   2 -11   3     8304.40     8506.36    171.89 o 
   3 -11   3     2096.02     2153.48    239.85 o 
   4 -11   3     5686.52     5819.65     47.01 o 
   5 -11   3     3000.49     3128.38     94.85 o 
   6 -11   3     6759.46     7579.18    258.78 o 
   7 -11   3       20.80       73.34     28.55 o 
   8 -11   3     4312.48     4852.64     38.58 o 
   9 -11   3      279.66      342.42     85.69 o 
  10 -11   3     3076.43     3408.99     97.99 o 
  11 -11   3      890.72     1019.93    119.51 o 
  12 -11   3     3484.99     3801.82     93.00 o 
  13 -11   3      108.60      169.81     30.14 o 
  14 -11   3     2495.61     2424.56     97.99 o 
  15 -11   3        1.12       13.83     40.76 o 
 -11 -10   3      451.02      396.58     43.04 o 
 -10 -10   3      139.38      203.67     55.34 o 
  -9 -10   3      637.47      614.08     37.66 o 
  -8 -10   3        9.05       53.80     33.82 o 
  -7 -10   3     1771.80     1632.43     37.66 o 
  -6 -10   3      174.71      120.66     48.42 o 
  -5 -10   3     1373.07     1323.47     36.89 o 
  -4 -10   3      330.09      262.86     36.37 o 
  -3 -10   3     3038.95     2454.95     88.38 o 
  -2 -10   3        0.59       24.15     35.53 o 
  -1 -10   3     2288.48     2140.72     42.19 o 
   0 -10   3      285.18      280.71     34.24 o 
   1 -10   3      909.30      826.42     30.40 o 
   2 -10   3      658.66      672.02     41.37 o 
   3 -10   3     9605.44     9776.90    485.13 o 
   4 -10   3      451.72      492.19     34.22 o 
   5 -10   3     1397.10     1356.20     38.87 o 
   6 -10   3        1.38       31.33     27.90 o 
   7 -10   3       95.69      166.67     29.21 o 
   8 -10   3      325.56      420.07     27.51 o 
   9 -10   3      778.19      764.25    112.21 o 
  10 -10   3      224.92      285.26     28.23 o 
  11 -10   3     1723.42     1851.26     31.39 o 
  12 -10   3      280.78      328.80     24.98 o 
  13 -10   3      217.01      272.82     41.89 o 
  14 -10   3      492.91      589.20     91.46 o 
  15 -10   3      303.25      340.53    132.19 o 
  16 -10   3      756.21      664.43     51.11 o 
 -12  -9   3     4155.75     3502.34     54.57 o 
 -11  -9   3       28.55       25.36     55.34 o 
 -10  -9   3     3188.88     2998.94     46.88 o 
  -9  -9   3      214.64      328.18     48.42 o 
  -8  -9   3     4429.80     4621.37     57.64 o 
  -7  -9   3      144.05      209.82     46.11 o 
  -6  -9   3    12293.74    10879.02     62.25 o 
  -5  -9   3      264.89      222.88     46.11 o 
  -4  -9   3    10917.76     9523.21   1337.25 o 
  -3  -9   3       37.53       38.24     38.50 o 
  -2  -9   3     4747.49     4008.56    317.42 o 
  -1  -9   3       28.15       61.06     32.25 o 
   0  -9   3     8872.75     8093.55     49.88 o 
   1  -9   3       10.09       38.49     32.33 o 
   2  -9   3    21033.53    21105.09    424.52 o 
   3  -9   3      131.43      117.88     34.71 o 
   4  -9   3     9689.06     9511.39    230.18 o 
   5  -9   3        1.73       37.06     22.46 o 
   6  -9   3     7935.23     8213.22     47.92 o 
   7  -9   3      315.63      299.10     33.42 o 
   8  -9   3    20181.87    20952.13    523.39 o 
   9  -9   3      102.55       73.78     33.05 o 
  10  -9   3    10046.82    10543.15     63.02 o 
  11  -9   3       46.52       51.49     46.11 o 
  12  -9   3     3295.45     3609.81     87.23 o 
  13  -9   3      134.42      145.52     34.97 o 
  14  -9   3     2074.22     2355.28     87.62 o 
  15  -9   3      347.59      453.80     99.14 o 
  16  -9   3     1449.39     1492.81    116.05 o 
 -13  -8   3       40.92        3.07     59.18 o 
 -12  -8   3     2793.87     2630.02     62.25 o 
 -11  -8   3      326.63      249.78     38.43 o 
 -10  -8   3     2680.95     2721.48     56.87 o 
  -9  -8   3      897.80      934.57     49.19 o 
  -8  -8   3     5669.48     5612.05     59.95 o 
  -7  -8   3      114.46      176.77     45.35 o 
  -6  -8   3     7804.04     7503.49     63.79 o 
  -5  -8   3      452.74      464.98     46.11 o 
  -4  -8   3     5241.24     4748.95     58.41 o 
  -3  -8   3       87.99       93.66     38.43 o 
  -2  -8   3     8160.05     7945.13    347.78 o 
  -1  -8   3        4.04       34.84     35.21 o 
   0  -8   3     8928.23     7926.14     51.41 o 
   1  -8   3     1747.41     1916.66    105.68 o 
   2  -8   3     5027.40     4742.68     37.72 o 
   3  -8   3      708.33      705.95     34.77 o 
   4  -8   3    18520.97    18223.36    566.05 o 
   5  -8   3     7823.68     8666.11    220.96 o 
   6  -8   3    10786.44    10995.84     73.78 o 
   7  -8   3      178.22      180.61     44.58 o 
   8  -8   3    19959.72    20969.49     90.69 o 
   9  -8   3      286.67      324.33     33.05 o 
  10  -8   3    14270.63    15294.42     71.48 o 
  11  -8   3       13.17      -46.88     46.88 o 
  12  -8   3     6261.70     6512.81     62.25 o 
  13  -8   3        6.85       71.48     47.65 o 
  14  -8   3     4449.48     4644.43     52.26 o 
  15  -8   3       45.99       69.78    115.28 o 
  16  -8   3     5524.19     5428.24    236.72 o 
 -14  -7   3       95.08       57.33     47.47 o 
 -13  -7   3      613.86      491.35     48.60 o 
 -12  -7   3      341.84      334.43     39.95 o 
 -11  -7   3     1558.14     1427.78     45.34 o 
 -10  -7   3       43.02       44.74     36.23 o 
  -9  -7   3     2082.23     2012.58    116.73 o 
  -8  -7   3      894.82      880.77     46.88 o 
  -7  -7   3     3017.42     2896.72     52.26 o 
  -6  -7   3       27.46       29.21     31.51 o 
  -5  -7   3    10273.94     9522.50     69.94 o 
  -4  -7   3       10.21       26.13     44.58 o 
  -3  -7   3     8063.95     6650.10    540.13 o 
  -2  -7   3       16.36       31.47     24.87 o 
  -1  -7   3     1334.21     1110.98     77.63 o 
   0  -7   3     4442.31     4669.11    251.70 o 
   1  -7   3     2003.44     1812.32    104.91 o 
   2  -7   3      428.36      425.52     23.85 o 
   3  -7   3     5834.59     5090.20     55.34 o 
   4  -7   3       71.91       70.92     25.45 o 
   5  -7   3    11450.01    11449.29     69.94 o 
   6  -7   3      941.96     1023.73     36.12 o 
   7  -7   3     2804.85     2929.76     42.27 o 
   8  -7   3      125.91      114.52     32.28 o 
   9  -7   3     1448.26     1496.39     49.19 o 
  10  -7   3     2767.45     3015.07     53.03 o 
  11  -7   3     6796.38     6922.45     63.79 o 
  12  -7   3      679.58      720.14     49.96 o 
  13  -7   3     2048.47     2032.08     42.27 o 
  14  -7   3      149.91      197.52     37.66 o 
  15  -7   3     1260.92     1237.39     58.41 o 
  16  -7   3     1217.53     1104.15     34.59 o 
 -14  -6   3     2101.40     2045.87    135.87 o 
 -13  -6   3       87.53      135.38     36.20 o 
 -12  -6   3     2387.97     2291.77    120.08 o 
 -11  -6   3      184.23      234.03     33.59 o 
 -10  -6   3     1572.74     1388.31     73.80 o 
  -9  -6   3     2000.85     1883.76     78.26 o 
  -8  -6   3     6153.59     6042.96    325.95 o 
  -7  -6   3     1600.51     1382.89     52.48 o 
  -6  -6   3     9987.61     9447.18     69.94 o 
  -5  -6   3     4323.60     3496.96     45.35 o 
  -4  -6   3     2481.43     2144.29     52.26 o 
  -3  -6   3     1729.27     1513.30     38.43 o 
  -2  -6   3     2422.02     2317.48    178.86 o 
  -1  -6   3     7601.06     6618.02    155.59 o 
   0  -6   3    30390.62    32574.53   1115.19 o 
   1  -6   3       35.57       27.28     34.22 o 
   2  -6   3     1098.26      884.36    124.12 o 
   3  -6   3     2926.19     2717.64     57.64 o 
   4  -6   3     4739.49     4656.39     54.27 o 
   5  -6   3     6741.30     7163.96     51.31 o 
   6  -6   3     3527.45     3571.48     80.70 o 
   7  -6   3     5466.92     5608.62     69.17 o 
   8  -6   3      502.17      552.01     40.35 o 
   9  -6   3     5579.85     5759.20    236.72 o 
  10  -6   3      477.81      499.70     30.34 o 
  11  -6   3     3847.98     3906.34     73.25 o 
  12  -6   3     2908.26     2994.32     56.87 o 
  13  -6   3     2030.79     2283.40     55.34 o 
  14  -6   3     1586.82     1554.80     55.34 o 
  15  -6   3     3041.36     3330.95     49.19 o 
  16  -6   3      527.68      454.22     58.41 o 
 -15  -5   3     4276.78     4105.59    339.64 o 
 -14  -5   3      210.57      272.14     37.32 o 
 -13  -5   3      882.93      951.03     54.24 o 
 -12  -5   3      156.78      131.84     31.40 o 
 -11  -5   3     1087.50     1092.37     76.86 o 
 -10  -5   3     1889.87     1848.44     89.30 o 
  -9  -5   3     5987.02     5601.84    397.50 o 
  -8  -5   3      732.22      639.59     51.78 o 
  -7  -5   3     6643.91     6246.14    357.78 o 
  -6  -5   3     1248.19     1189.63     65.24 o 
  -5  -5   3     1394.65     1250.45     48.42 o 
  -4  -5   3     4578.43     4021.12     48.42 o 
  -3  -5   3     4319.44     3702.17     51.49 o 
  -2  -5   3    14903.06    13543.77   1552.15 o 
  -1  -5   3    29917.14    28004.82    879.34 o 
   0  -5   3     4427.89     4841.95     71.48 o 
   1  -5   3    10919.34    10735.41    670.24 o 
   2  -5   3      891.74      975.41     31.18 o 
   3  -5   3     4900.70     5017.29    157.17 o 
   4  -5   3     7650.54     7915.34     59.19 o 
   5  -5   3     1569.36     1675.19     35.99 o 
   6  -5   3     6727.48     6788.46     89.15 o 
   7  -5   3     3697.78     3837.60    100.68 o 
   8  -5   3     1013.51     1076.76     47.65 o 
   9  -5   3     2561.19     2540.87     41.50 o 
  10  -5   3     2944.80     2988.94     41.50 o 
  11  -5   3     1679.74     1733.88     39.97 o 
  12  -5   3      625.16      605.58     43.42 o 
  13  -5   3       76.89       87.25     38.04 o 
  14  -5   3      829.74      831.33     42.75 o 
  15  -5   3        2.19       39.00     32.47 o 
  16  -5   3      214.20      235.06     37.32 o 
 -15  -4   3     5465.92     5394.33    497.75 o 
 -14  -4   3        1.79       32.74     38.84 o 
 -13  -4   3     5587.90     5636.48    231.19 o 
 -12  -4   3      294.56      321.24     29.28 o 
 -11  -4   3     9375.97     9267.25    411.06 o 
 -10  -4   3     1229.55     1186.82     81.92 o 
  -9  -4   3    10911.00    10413.67    691.19 o 
  -8  -4   3      123.41       92.17     30.19 o 
  -7  -4   3    10189.19     8358.11    367.73 o 
  -6  -4   3      457.28      544.38     27.56 o 
  -5  -4   3    11169.00    10256.86    769.80 o 
  -4  -4   3     3050.28     3074.25     47.65 o 
  -3  -4   3     4613.08     3633.77     52.26 o 
  -2  -4   3     2162.59     2456.33     59.95 o 
  -1  -4   3    69771.73    64904.34   3340.56 o 
   0  -4   3     1100.49     1393.04    107.21 o 
   1  -4   3    42362.89    43010.79    338.12 o 
   2  -4   3      743.58      779.45     27.86 o 
   3  -4   3    34422.46    32780.09    766.07 o 
   4  -4   3      225.54      309.05     25.47 o 
   5  -4   3    43941.05    45659.42   1154.98 o 
   6  -4   3        1.75       -5.98     26.14 o 
   7  -4   3    15174.62    14318.31    271.30 o 
   8  -4   3      394.30      501.10     32.28 o 
   9  -4   3    15807.97    15893.13     74.55 o 
  10  -4   3     1302.86     1292.72     48.42 o 
  11  -4   3    17356.42    17864.49     85.31 o 
  12  -4   3      209.60      149.87     47.65 o 
  13  -4   3     5612.96     5917.17     63.79 o 
  14  -4   3        0.13       11.32     37.22 o 
  15  -4   3     6242.18     6247.79    133.35 o 
  16  -4   3       15.47       58.70     34.45 o 
 -16  -3   3     1393.20     1153.34     84.72 o 
 -15  -3   3     1015.67      951.77     85.25 o 
 -14  -3   3      585.04      580.89     33.59 o 
 -13  -3   3      389.55      420.37     31.80 o 
 -12  -3   3      328.86      349.65     32.62 o 
 -11  -3   3      938.80      912.83     73.78 o 
 -10  -3   3     2429.11     2256.98    121.67 o 
  -9  -3   3     4324.57     4035.38    270.38 o 
  -8  -3   3      339.72      302.94     27.32 o 
  -7  -3   3     4601.25     4104.17    231.70 o 
  -6  -3   3      146.90      140.51     29.29 o 
  -5  -3   3      134.94      158.77     25.31 o 
  -4  -3   3     7737.30     7746.30    986.54 o 
  -3  -3   3     4168.04     4061.09     55.34 o 
  -2  -3   3      415.40      387.73     31.61 o 
  -1  -3   3      193.35      100.27     32.19 o 
   0  -3   3     2476.87     2010.51     36.03 o 
   1  -3   3     8268.30     7370.42    288.98 o 
   2  -3   3     1665.60     1457.54     73.47 o 
   3  -3   3     6208.15     5847.49     51.39 o 
   4  -3   3      775.03      909.41     31.92 o 
   5  -3   3     3477.91     3567.06     79.55 o 
   6  -3   3      374.89      412.95     24.18 o 
   7  -3   3    11020.19    11577.67     59.56 o 
   8  -3   3     5037.26     4924.19    184.46 o 
   9  -3   3     8584.84     8770.35    126.43 o 
  10  -3   3     2989.47     3119.60     54.57 o 
  11  -3   3     6498.83     6699.57     63.02 o 
  12  -3   3      415.78      600.25     47.65 o 
  13  -3   3     3613.76     3915.83     60.72 o 
  14  -3   3     1745.21     1776.92     55.34 o 
  15  -3   3     2849.84     2975.35    221.73 o 
  16  -3   3      467.26      513.91     42.89 o 
 -16  -2   3     1179.68     1187.22     72.51 o 
 -15  -2   3     2554.85     2584.32    192.48 o 
 -14  -2   3      186.04      174.79     29.88 o 
 -13  -2   3     3457.13     3559.46    286.71 o 
 -12  -2   3     3475.34     3248.63    202.00 o 
 -11  -2   3     4590.21     4386.78    252.84 o 
 -10  -2   3     4272.35     4001.53    252.98 o 
  -9  -2   3     2995.88     2830.11    141.42 o 
  -8  -2   3     2341.33     2195.57     89.36 o 
  -7  -2   3      535.55      608.45     32.85 o 
  -6  -2   3     8340.00     7839.52    355.38 o 
  -5  -2   3     5666.06     5547.46    416.11 o 
  -4  -2   3    12216.06    12145.60   2210.77 o 
  -3  -2   3    11763.13    11138.66    415.44 o 
  -2  -2   3     6035.98     6413.17    338.01 o 
  -1  -2   3     3101.96     2772.44     45.80 o 
   0  -2   3     6851.03     6937.82    275.67 o 
   1  -2   3       16.39       37.53     31.98 o 
   2  -2   3     2013.94     1842.17     79.16 o 
   3  -2   3     4727.66     5294.34    106.83 o 
   4  -2   3    13146.60    11854.45    167.55 o 
   5  -2   3     1005.59     1092.81     41.12 o 
   6  -2   3     2830.59     2581.62    104.52 o 
   7  -2   3      216.68      232.75     31.52 o 
   8  -2   3     5222.02     5214.51     79.55 o 
   9  -2   3      703.87      716.29     29.17 o 
  10  -2   3     1961.33     2028.54     32.12 o 
  11  -2   3      225.86      265.92     48.42 o 
  12  -2   3     1786.82     1906.04     53.80 o 
  13  -2   3      419.55      457.30     36.12 o 
  14  -2   3     3266.79     3440.86     48.42 o 
  15  -2   3       75.30      129.19     71.86 o 
  16  -2   3     1916.33     1826.19    238.25 o 
 -16  -1   3       73.15      122.28     27.98 o 
 -15  -1   3     2682.87     2590.76    229.17 o 
 -14  -1   3      136.71      111.44     26.64 o 
 -13  -1   3     2390.81     2312.28    199.89 o 
 -12  -1   3       26.12       88.41     26.92 o 
 -11  -1   3    13455.72    13306.27    866.60 o 
 -10  -1   3     1440.95     1390.71     61.32 o 
  -9  -1   3     4019.60     4165.65    235.85 o 
  -8  -1   3      849.95      862.69     30.88 o 
  -7  -1   3     4900.33     5134.40    274.35 o 
  -6  -1   3     3900.12     3632.92    143.49 o 
  -5  -1   3     9745.04     9322.25   1431.45 o 
  -4  -1   3     8329.04     7753.35    697.42 o 
  -3  -1   3     3093.05     2933.95    200.45 o 
  -2  -1   3      653.85      688.38     42.58 o 
  -1  -1   3     2724.28     2466.88     49.82 o 
   0  -1   3      265.26      199.56     35.79 o 
   1  -1   3     6142.38     5542.76    108.75 o 
   2  -1   3     1530.65     1576.09     36.89 o 
   3  -1   3    37380.05    38242.76    963.39 o 
   4  -1   3     2756.36     2521.79    114.52 o 
   5  -1   3     8054.92     8462.78     46.74 o 
   6  -1   3      152.66      135.34     26.55 o 
   7  -1   3      151.93      119.22     34.59 o 
   8  -1   3       89.24      107.03     30.16 o 
   9  -1   3     5312.13     5341.51    122.20 o 
  10  -1   3      503.22      539.51     63.79 o 
  11  -1   3     3414.67     3545.83    130.27 o 
  12  -1   3     1293.16     1402.63     52.26 o 
  13  -1   3     1497.46     1449.51     54.57 o 
  14  -1   3       95.84      116.05     37.66 o 
  15  -1   3      376.10      417.33     40.73 o 
  16  -1   3      588.42      627.42     36.65 o 
 -17   0   3       44.90       64.59     34.14 o 
 -16   0   3     2793.89     2779.53    229.42 o 
 -15   0   3      381.13      364.22     31.05 o 
 -14   0   3     3289.94     3724.90    294.99 o 
 -13   0   3      311.07      331.39     27.80 o 
 -12   0   3     6673.93     7311.41    401.42 o 
 -11   0   3     3366.73     3358.56    240.22 o 
 -10   0   3     8669.34     8481.71    284.73 o 
  -9   0   3        9.33       39.40     22.17 o 
  -8   0   3    14161.72    14091.05    896.11 o 
  -7   0   3       81.08       61.74     22.19 o 
  -6   0   3    15866.19    14623.83   1696.22 o 
  -5   0   3       22.41       19.43     28.39 o 
  -4   0   3    22391.55    20794.53   1185.12 o 
  -3   0   3      977.78      995.74     79.32 o 
  -2   0   3    14084.19    13799.30    677.02 o 
  -1   0   3     4658.60     4977.55     63.02 o 
   0   0   3    79842.99    75156.29    250.55 o 
   1   0   3        3.72       43.01     39.24 o 
   2   0   3    22688.56    21425.00    327.02 o 
   3   0   3     1671.87     1454.75     41.89 o 
   4   0   3    13039.33    12924.35     58.69 o 
   5   0   3      117.24      232.50     73.78 o 
   6   0   3    14296.56    14483.66    226.34 o 
   7   0   3       51.37       45.33     31.51 o 
   8   0   3     1322.19     1235.57     34.77 o 
   9   0   3     2848.97     2826.91     31.52 o 
  10   0   3     1514.77     1571.93     31.02 o 
  11   0   3     1826.07     1869.21    112.59 o 
  12   0   3     2879.35     2987.33    114.13 o 
  13   0   3      307.51      329.71     36.89 o 
  14   0   3     2353.82     2533.95     60.72 o 
  15   0   3      627.31      660.96     57.64 o 
 -17   1   3       36.82       50.93     34.15 o 
 -16   1   3     2495.40     2571.47    231.73 o 
 -15   1   3       67.57       78.86     30.02 o 
 -14   1   3     5896.94     5997.23    415.17 o 
 -13   1   3       16.63       22.96     23.59 o 
 -12   1   3     7676.76     7845.88    324.35 o 
 -11   1   3      558.75      514.85     38.56 o 
 -10   1   3    11927.76    11858.33    722.03 o 
  -9   1   3      927.68      979.96     28.40 o 
  -8   1   3    13808.05    12663.10    689.52 o 
  -7   1   3      115.47      195.66     31.52 o 
  -6   1   3    36706.62    35864.69   2252.71 o 
  -5   1   3      106.20      165.46     22.95 o 
  -4   1   3    12718.73    10933.15    830.44 o 
  -3   1   3       20.79       23.80     30.75 o 
  -2   1   3     6850.32     5467.44    417.71 o 
  -1   1   3    13270.34    11621.14     77.35 o 
   1   1   3    21093.64    19944.08    480.35 o 
   2   1   3    16739.97    16563.27     93.76 o 
   3   1   3     3573.39     3343.88    139.49 o 
   4   1   3    32175.56    31823.45    297.05 o 
   5   1   3        5.10        2.31     24.86 o 
   6   1   3    14464.73    14108.25    159.48 o 
   7   1   3      285.10      328.95     44.58 o 
   8   1   3    15672.49    15613.98    307.43 o 
   9   1   3       45.40        9.61     45.73 o 
  10   1   3    17971.81    18283.69    537.61 o 
  11   1   3      824.96      777.36     36.14 o 
  12   1   3     6665.54     6823.00    178.69 o 
  13   1   3        3.21      147.56     50.73 o 
  14   1   3     6783.36     7302.89     75.32 o 
  15   1   3        5.24       20.75     41.50 o 
 -17   2   3      449.07      456.51     39.67 o 
 -16   2   3      157.95      205.57     31.94 o 
 -15   2   3     1175.51     1292.51     82.84 o 
 -14   2   3      106.67      123.71     25.08 o 
 -13   2   3     1955.30     2084.94    138.08 o 
 -12   2   3       54.16      126.87     28.56 o 
 -11   2   3     6688.56     6835.33    366.35 o 
 -10   2   3       11.30       44.57     26.76 o 
  -9   2   3     2332.55     2454.42     89.76 o 
  -8   2   3      998.95     1110.68     81.47 o 
  -7   2   3      457.03      403.67     23.30 o 
  -6   2   3      666.31      819.16     45.14 o 
  -5   2   3     2934.10     2678.92    128.50 o 
  -4   2   3     1070.89      829.85     79.48 o 
  -3   2   3     5420.86     3877.10     52.17 o 
  -2   2   3      263.02      180.65     37.11 o 
  -1   2   3     4744.20     4405.59     58.42 o 
   0   2   3     9720.44     9864.52     74.93 o 
   1   2   3       40.60       50.92     39.38 o 
   2   2   3      815.20     1007.85     47.65 o 
   3   2   3     4974.94     5373.49    122.59 o 
   4   2   3     4223.79     4598.25     44.83 o 
   5   2   3     1266.18     1241.15     35.35 o 
   6   2   3     3149.58     3087.71     68.02 o 
   7   2   3      110.51      230.42     33.14 o 
   8   2   3       97.55      104.16     32.59 o 
   9   2   3     3535.15     3618.03    160.63 o 
  10   2   3     1084.19     1058.33     27.17 o 
  11   2   3     3392.66     3519.56    195.60 o 
  12   2   3      875.77      866.61     39.20 o 
  13   2   3      676.51      817.75     53.80 o 
  14   2   3     1913.72     2030.55     63.02 o 
  15   2   3      874.35      756.27     62.25 o 
 -17   3   3       89.38      122.82     29.18 o 
 -16   3   3     3732.04     4085.99    364.59 o 
 -15   3   3      679.89      702.81     47.20 o 
 -14   3   3     4046.12     4050.64    309.52 o 
 -13   3   3      810.96      899.98     26.47 o 
 -12   3   3     6005.19     5949.10    274.71 o 
 -11   3   3      453.88      476.60     34.80 o 
 -10   3   3     5408.58     5693.45    252.91 o 
  -9   3   3      494.12      424.16     52.65 o 
  -8   3   3     3178.93     2925.42    215.97 o 
  -7   3   3     2045.31     1909.43    228.26 o 
  -6   3   3      760.49      532.23     29.42 o 
  -5   3   3    18549.58    18361.28   1485.92 o 
  -4   3   3     2662.19     2123.35     82.24 o 
  -3   3   3    26706.78    19937.85     83.77 o 
  -2   3   3    14500.30    11811.72    258.62 o 
  -1   3   3      912.38     1201.70     55.34 o 
   0   3   3     3037.59     2940.31     42.66 o 
   1   3   3    21878.74    21969.54    353.54 o 
   2   3   3     3012.63     3319.38     78.78 o 
   3   3   3     8336.00     8688.84    146.03 o 
   4   3   3    11408.96    11491.09    282.06 o 
   5   3   3       69.01       68.45     27.28 o 
   6   3   3    10015.25    10146.05     55.70 o 
   7   3   3     1017.71     1033.33     53.80 o 
   8   3   3     3313.53     3346.59    347.39 o 
   9   3   3     5825.66     5737.83    156.40 o 
  10   3   3     3497.16     3349.81     56.11 o 
  11   3   3     6326.55     6646.02    356.23 o 
  12   3   3      904.70      925.26     39.20 o 
  13   3   3     2223.11     2247.67    366.99 o 
  14   3   3      488.86      394.27     59.95 o 
 -17   4   3     2190.40     2031.12    396.58 o 
 -16   4   3     1627.98     1784.38    159.86 o 
 -15   4   3     1958.72     2108.18    221.55 o 
 -14   4   3      880.32      931.87     65.67 o 
 -13   4   3     1295.29     1405.18     61.65 o 
 -12   4   3     1994.98     2002.84    125.28 o 
 -11   4   3     6792.09     6953.77    516.09 o 
 -10   4   3     6824.44     6772.58     67.63 o 
  -9   4   3     4552.03     4283.21     58.41 o 
  -8   4   3       23.00       34.97     33.15 o 
  -7   4   3      564.07      578.44     66.87 o 
  -6   4   3     2034.06     1796.96    100.92 o 
  -5   4   3    13586.51    11660.24    267.46 o 
  -4   4   3     3544.84     2646.34    105.68 o 
  -3   4   3    13242.72    10060.56    164.86 o 
  -2   4   3    10880.94     7802.33    310.88 o 
  -1   4   3      110.70       74.18     29.99 o 
   0   4   3    11985.99    11956.03    160.63 o 
   1   4   3     4786.94     5073.90     48.09 o 
   2   4   3     2435.70     2525.26     63.02 o 
   3   4   3      182.99      198.49     32.88 o 
   4   4   3     5445.31     5813.71    229.03 o 
   5   4   3     1127.88     1110.48     36.06 o 
   6   4   3     6929.63     7038.33    344.70 o 
   7   4   3       53.20       89.69     27.01 o 
   8   4   3      470.36      513.09     34.97 o 
   9   4   3     1023.51      951.89    131.04 o 
  10   4   3     2177.71     2243.36    221.35 o 
  11   4   3       88.10       97.99     36.41 o 
  12   4   3     2517.94     2485.85    137.96 o 
  13   4   3        0.40       39.09     32.13 o 
  14   4   3      492.82      471.90     46.11 o 
 -17   5   3     3172.79     3172.65    505.33 o 
 -16   5   3       90.85       81.69     38.43 o 
 -15   5   3     3755.22     4142.25    371.98 o 
 -14   5   3      108.22      165.50     35.02 o 
 -13   5   3     4684.85     5087.84    170.62 o 
 -12   5   3     2128.49     2146.12     74.55 o 
 -11   5   3    14669.36    14728.96    770.10 o 
 -10   5   3     1166.40     1228.93     53.03 o 
  -9   5   3    17311.78    15874.68     76.86 o 
  -8   5   3       65.94      108.61     36.37 o 
  -7   5   3    19300.95    19983.61   2085.88 o 
  -6   5   3      253.85      226.76     39.30 o 
  -5   5   3    27717.62    24036.61    185.22 o 
  -4   5   3        2.44       27.80     36.12 o 
  -3   5   3    47815.27    41476.09    680.18 o 
  -2   5   3     9570.57     8355.46     73.40 o 
  -1   5   3    28659.54    23875.62    692.86 o 
   0   5   3     1443.05     1657.77     33.61 o 
   1   5   3    16480.17    14733.42    695.55 o 
   2   5   3      157.27      200.95     32.05 o 
   3   5   3     8398.37     7894.89    281.29 o 
   4   5   3     1164.40     1233.65     70.32 o 
   5   5   3    18363.01    18649.55    657.89 o 
   6   5   3        0.45       26.79     36.12 o 
   7   5   3     9552.06     9516.76    535.69 o 
   8   5   3     1145.98     1165.82     55.72 o 
   9   5   3     4907.54     5316.95    359.69 o 
  10   5   3      500.30      486.73     38.81 o 
  11   5   3     1944.23     2283.29    205.21 o 
  12   5   3       62.74      101.05     32.08 o 
  13   5   3     2922.71     2957.03    478.43 o 
 -17   6   3     1002.97      971.24     81.85 o 
 -16   6   3      104.55      116.16     31.27 o 
 -15   6   3      542.79      520.45     40.73 o 
 -14   6   3        3.04      -15.49     23.64 o 
 -13   6   3     1727.58     1788.17     96.45 o 
 -12   6   3     2341.01     2449.48    155.25 o 
 -11   6   3     8658.02     8739.34     69.94 o 
 -10   6   3      326.94      381.21     47.65 o 
  -9   6   3     2923.56     2889.03     43.81 o 
  -8   6   3      155.21      146.51     40.35 o 
  -7   6   3     1411.55     1470.00    139.49 o 
  -6   6   3       33.27       76.44     23.64 o 
  -5   6   3    11981.18    10482.94    142.18 o 
  -4   6   3       38.97       59.95     34.24 o 
  -3   6   3    10354.06     9427.59    224.42 o 
  -2   6   3      216.74      294.71     28.29 o 
  -1   6   3    12281.17    11391.62    164.47 o 
   0   6   3      459.67      283.93     26.94 o 
   1   6   3    12686.66    11807.41    164.86 o 
   2   6   3      781.25      795.09     56.49 o 
   3   6   3     6723.29     6819.83    376.98 o 
   4   6   3      441.92      487.53     72.63 o 
   5   6   3     5735.90     6023.11    293.59 o 
   6   6   3      200.31      219.86     41.50 o 
   7   6   3     7651.92     8017.12    418.87 o 
   8   6   3       26.04        8.31     34.77 o 
   9   6   3     3738.95     3962.67    354.31 o 
  10   6   3      516.75      595.60     37.77 o 
  11   6   3     2744.04     2445.46    640.21 o 
  12   6   3      114.72      126.17     40.42 o 
  13   6   3     4864.11     4259.73    756.27 o 
 -17   7   3     1324.85     1180.22     38.01 o 
 -16   7   3       14.83       74.33     31.70 o 
 -15   7   3      971.53     1111.71    112.21 o 
 -14   7   3      834.30      949.68     54.95 o 
 -13   7   3      892.42      796.97     37.66 o 
 -12   7   3     2186.59     2357.86    197.52 o 
 -11   7   3     2599.76     2720.72     43.81 o 
 -10   7   3      450.63      516.47     33.82 o 
  -9   7   3      217.43      249.57     41.31 o 
  -8   7   3     2395.75     2631.83    247.09 o 
  -7   7   3     5125.25     4848.10     60.72 o 
  -6   7   3      953.22      830.12     37.28 o 
  -5   7   3     2400.41     2108.69     70.32 o 
  -4   7   3      607.38      630.17     30.36 o 
  -3   7   3       54.34       99.91     32.06 o 
  -2   7   3     1576.73     1327.31     53.80 o 
  -1   7   3      350.94      327.00     28.14 o 
   0   7   3     6268.90     6001.83     64.17 o 
   1   7   3     7243.57     6878.76    182.92 o 
   2   7   3     4256.58     4025.28     41.50 o 
   3   7   3     1070.50     1040.56     79.55 o 
   4   7   3     2782.51     2771.06     37.47 o 
   5   7   3        0.92        5.98     33.39 o 
   6   7   3     2545.25     2652.81    142.95 o 
   7   7   3       12.29       20.49     34.77 o 
   8   7   3      448.84      540.22     36.40 o 
   9   7   3      250.47      257.70     36.66 o 
  10   7   3     1746.45     1821.64    219.04 o 
  11   7   3        2.38      -33.82     40.22 o 
  12   7   3     1350.99     1341.66    270.92 o 
 -17   8   3     3664.92     3475.11    244.79 o 
 -16   8   3      150.02       28.20     54.57 o 
 -15   8   3     4775.50     5119.71    365.07 o 
 -14   8   3       74.50      174.67     88.77 o 
 -13   8   3     4075.68     4322.23    165.63 o 
 -12   8   3       15.81      -28.44     33.05 o 
 -11   8   3     4146.11     4603.70     47.65 o 
 -10   8   3     2270.39     2238.06     40.73 o 
  -9   8   3     8248.86     8696.20    838.89 o 
  -8   8   3      117.56      108.89     29.54 o 
  -7   8   3     8678.57     8616.37     59.95 o 
  -6   8   3      438.03      460.99     24.72 o 
  -5   8   3     9421.86     9296.68     99.91 o 
  -4   8   3     1626.06     1552.38     76.86 o 
  -3   8   3     5145.39     5196.65     44.29 o 
  -2   8   3       45.89       36.72     27.58 o 
  -1   8   3     1705.76     1661.04     33.24 o 
   0   8   3      579.93      592.51     30.24 o 
   1   8   3     4691.66     4722.54     44.83 o 
   2   8   3     1277.97     1259.64     37.49 o 
   3   8   3     2971.11     3023.18    152.56 o 
   4   8   3      506.79      514.73     59.95 o 
   5   8   3     2887.75     2999.86    315.88 o 
   6   8   3      157.52      172.19     35.31 o 
   7   8   3     6423.31     6731.14    860.41 o 
   8   8   3      352.33      375.54     37.49 o 
   9   8   3     3654.23     3830.04    441.16 o 
  10   8   3      109.91      132.45     45.35 o 
  11   8   3      936.96      789.66    103.76 o 
 -17   9   3      800.80      480.13     78.78 o 
 -16   9   3     3540.86     3344.38    177.92 o 
 -15   9   3       20.81       50.54    142.18 o 
 -14   9   3     2996.73     3288.19    179.46 o 
 -13   9   3      313.15      353.15     36.14 o 
 -12   9   3     4915.61     5189.34     62.25 o 
 -11   9   3       29.12       -3.07     33.82 o 
 -10   9   3     4192.09     4088.76     56.87 o 
  -9   9   3      205.28      299.75     39.38 o 
  -8   9   3     7003.63     6966.26     66.10 o 
  -7   9   3     3323.87     3181.85     56.87 o 
  -6   9   3     6567.07     6584.71    210.97 o 
  -5   9   3     2269.28     2511.36     38.57 o 
  -4   9   3     2532.19     2733.73    116.44 o 
  -3   9   3        7.77       32.42     39.20 o 
  -2   9   3     8099.72     8416.98    199.06 o 
  -1   9   3     1768.69     1836.16    152.94 o 
   0   9   3     5317.81     5650.17     46.46 o 
   1   9   3     1152.44     1094.11     67.25 o 
   2   9   3     1264.11     1279.66     31.92 o 
   3   9   3     2277.90     2412.14    149.87 o 
   4   9   3     1592.73     1614.76    265.92 o 
   5   9   3      864.01      885.38     48.04 o 
   6   9   3     3159.73     3267.64    405.80 o 
   7   9   3      628.47      618.96     38.59 o 
   8   9   3     2393.23     2445.48    391.58 o 
   9   9   3      402.27      405.47     97.22 o 
  10   9   3      709.55      537.53    106.45 o 
 -16  10   3     2429.23     2054.01    141.42 o 
 -15  10   3        6.26       37.28     27.17 o 
 -14  10   3     4207.60     4377.82    223.27 o 
 -13  10   3       18.13      119.51     34.78 o 
 -12  10   3     2595.37     2724.56     56.11 o 
 -11  10   3      187.25      260.54     47.65 o 
 -10  10   3    12848.07    13528.26     72.24 o 
  -9  10   3      938.68      931.86    247.09 o 
  -8  10   3     7950.07     8276.66     59.95 o 
  -7  10   3      368.50      415.02     34.59 o 
  -6  10   3     9241.96    10230.43    322.03 o 
  -5  10   3       77.75       45.73     33.15 o 
  -4  10   3    13639.07    15305.31     65.33 o 
  -3  10   3       27.36       68.83     34.20 o 
  -2  10   3    11000.87    12110.03    394.66 o 
  -1  10   3      825.36      789.55     25.81 o 
   0  10   3     6409.20     6937.01     49.16 o 
   1  10   3      427.14      401.08     29.68 o 
   2  10   3     1712.11     1920.57     39.94 o 
   3  10   3       61.97       31.22     78.39 o 
   4  10   3     8663.01     8741.00    553.75 o 
   5  10   3       26.50       31.90     53.42 o 
   6  10   3     6240.85     6532.54    771.25 o 
   7  10   3        1.15       10.38     38.04 o 
   8  10   3     3781.31     3715.00    333.17 o 
   9  10   3        6.15       53.53     40.75 o 
 -16  11   3       23.26       39.58     54.95 o 
 -15  11   3      678.47      619.31     69.55 o 
 -14  11   3       95.56      157.10     39.20 o 
 -13  11   3       11.17       69.17     36.89 o 
 -12  11   3       17.45      108.37     48.42 o 
 -11  11   3      150.55      111.44     35.35 o 
 -10  11   3      107.78      165.24     46.11 o 
  -9  11   3      371.19      437.31     49.19 o 
  -8  11   3       81.93      161.40     47.65 o 
  -7  11   3      313.29      385.82     49.19 o 
  -6  11   3      226.08      215.01     28.82 o 
  -5  11   3      124.19      210.55     33.14 o 
  -4  11   3      892.37     1119.13     35.59 o 
  -3  11   3       83.25      163.99     32.33 o 
  -2  11   3     1135.69     1418.26     83.00 o 
  -1  11   3      491.95      595.02     66.10 o 
   0  11   3      732.42      852.32     66.10 o 
   1  11   3      357.36      449.01     44.19 o 
   2  11   3      893.83      904.06     31.68 o 
   3  11   3      242.00      253.45     35.32 o 
   4  11   3      855.49      826.70     38.54 o 
   5  11   3      647.06      582.43     92.23 o 
   6  11   3      577.32      565.71     40.76 o 
   7  11   3      372.65      353.91     73.40 o 
   8  11   3     1551.60     1241.56    126.43 o 
 -15  12   3      165.73      256.45    141.03 o 
 -14  12   3     2213.67     1946.25     89.15 o 
 -13  12   3      385.74      422.71     39.20 o 
 -12  12   3     1563.29     1375.73     44.58 o 
 -11  12   3       17.34       46.88     35.35 o 
 -10  12   3     1374.95     1602.59    177.32 o 
  -9  12   3      698.07      704.77     39.97 o 
  -8  12   3     2300.12     2480.92     58.41 o 
  -7  12   3       60.28       29.21     34.59 o 
  -6  12   3     1509.28     1798.81     64.17 o 
  -5  12   3       86.57      223.51     34.24 o 
  -4  12   3     2013.98     2489.03    172.16 o 
  -3  12   3     2148.92     2730.72     60.72 o 
  -2  12   3      586.36      690.28     56.87 o 
  -1  12   3      580.47      704.18     31.12 o 
   0  12   3     1081.74     1130.83    237.49 o 
   1  12   3     1351.06     1751.67    137.57 o 
   2  12   3     1436.80     1775.77    155.25 o 
   3  12   3      276.42      286.71     36.68 o 
   4  12   3     1336.29     1474.95    133.35 o 
   5  12   3      773.10      803.06     98.38 o 
   6  12   3      676.37      579.64    120.66 o 
   7  12   3     1036.79      944.93     54.95 o 
 -15  13   3      353.26      309.71     41.89 o 
 -14  13   3     2108.40     1855.74     41.17 o 
 -13  13   3      114.28      100.68     39.20 o 
 -12  13   3     1342.61     1147.47     59.18 o 
 -11  13   3      591.35      565.66     55.34 o 
 -10  13   3      675.98      787.25    130.01 o 
  -9  13   3      129.98      177.54     51.49 o 
  -8  13   3     2551.67     2576.23     47.65 o 
  -7  13   3      144.81      265.15     49.19 o 
  -6  13   3     3797.25     4127.19     54.57 o 
  -5  13   3      220.11      189.90     25.53 o 
  -4  13   3     2667.78     3205.04    317.42 o 
  -3  13   3        2.53       81.34     56.87 o 
  -2  13   3     1628.44     1842.41    430.01 o 
  -1  13   3       47.04       36.40     29.11 o 
   0  13   3     1652.28     1770.48    406.19 o 
   1  13   3       30.37      115.31     37.22 o 
   2  13   3     2180.49     2241.26    563.36 o 
   3  13   3       49.17       84.54     48.42 o 
   4  13   3     1694.92     1473.63    217.89 o 
   5  13   3        2.15       35.92     41.03 o 
   6  13   3      838.73      602.67     51.42 o 
 -14  14   3        9.69      -15.12     34.96 o 
 -13  14   3     3259.34     2766.83     69.17 o 
 -12  14   3       43.54      141.42     56.11 o 
 -11  14   3     2197.25     2074.35     51.49 o 
 -10  14   3       40.60       53.82     30.71 o 
  -9  14   3     1771.10     1766.16     48.42 o 
  -8  14   3      251.05      342.01     53.03 o 
  -7  14   3     4743.15     4958.77     69.94 o 
  -6  14   3      770.61      835.43     54.57 o 
  -5  14   3     4387.34     5632.60    593.33 o 
  -4  14   3       37.40       26.20     29.68 o 
  -3  14   3     4866.17     6355.12    878.08 o 
  -2  14   3        2.57      -16.72     63.41 o 
  -1  14   3     1344.94     1565.22    337.78 o 
   0  14   3      492.30      464.34     70.71 o 
   1  14   3     2770.02     3461.19    738.97 o 
   2  14   3        4.05       45.30     39.12 o 
   3  14   3     2790.14     2847.79     78.78 o 
   4  14   3        5.05       -9.05     42.12 o 
   5  14   3      708.74      466.36     55.72 o 
 -13  15   3     1953.32     1060.62     55.34 o 
 -12  15   3      426.57      224.42     42.27 o 
 -11  15   3      854.91      817.75     60.72 o 
 -10  15   3      308.96      300.82     46.88 o 
  -9  15   3     3669.33     3383.99     71.48 o 
  -8  15   3       31.78       28.44     53.03 o 
  -7  15   3     3466.10     2928.23     59.18 o 
  -6  15   3       40.86        1.54     53.80 o 
  -5  15   3     2014.91     1992.89     66.10 o 
  -4  15   3        5.50       26.93     36.94 o 
  -3  15   3     2219.76     2470.52    601.40 o 
  -2  15   3        0.83       23.15     30.70 o 
  -1  15   3     3049.91     3720.48    959.17 o 
   0  15   3        4.93       20.75     39.67 o 
   1  15   3     2339.68     2347.25    290.90 o 
   2  15   3      105.87      116.01     55.34 o 
   3  15   3     1568.50     1412.34    392.35 o 
 -11  16   3      248.59       62.25     60.72 o 
 -10  16   3      230.65      186.51     66.48 o 
  -9  16   3      148.37      274.07     64.94 o 
  -8  16   3      317.56      264.39     42.27 o 
  -7  16   3      706.52      489.58     44.58 o 
  -6  16   3      431.03      322.03     59.95 o 
  -5  16   3      205.18      135.27     41.50 o 
  -4  16   3      176.81      125.28     41.50 o 
  -3  16   3       69.71      104.91     43.42 o 
  -2  16   3      744.96      669.62     36.09 o 
  -1  16   3       72.37       28.16     52.26 o 
   0  16   3      489.81      519.79    103.76 o 
   1  16   3       68.33       88.77     42.39 o 
  -8  17   3       44.18       27.43     55.72 o 
  -7  17   3     1849.32     1291.96     69.94 o 
  -6  17   3       37.15       82.24     43.04 o 
  -5  17   3      805.14      808.53     64.56 o 
  -4  17   3      105.14      175.23     61.49 o 
  -3  17   3      550.30      388.89     63.02 o 
   1 -18   4       10.74       50.81     30.40 o 
   2 -18   4       98.69      102.34     42.36 o 
   3 -18   4       46.73       43.30     34.96 o 
   4 -18   4       64.79       42.32     49.62 o 
   5 -18   4      221.86      213.19     47.35 o 
   6 -18   4       51.66       28.69     49.76 o 
   7 -18   4       32.48       59.17     30.75 o 
  -2 -17   4     2893.84     3421.71    865.56 o 
  -1 -17   4       60.04       65.95     40.25 o 
   0 -17   4     3187.09     3699.90    597.45 o 
   1 -17   4      264.05      234.92     36.56 o 
   2 -17   4      926.73     1047.96    408.23 o 
   3 -17   4      144.47      148.42     37.52 o 
   4 -17   4     1436.50     1337.43    183.72 o 
   5 -17   4      172.59      209.47     32.98 o 
   6 -17   4     1343.40     1480.00    146.98 o 
   7 -17   4      180.50      184.02     34.16 o 
   8 -17   4      768.10      832.36     39.06 o 
   9 -17   4       15.28       20.34     33.68 o 
  10 -17   4      956.73      642.84    102.99 o 
  -4 -16   4     1708.14     1919.10     52.26 o 
  -3 -16   4       35.96       -8.45     41.50 o 
  -2 -16   4     2557.64     2951.23    667.17 o 
  -1 -16   4      311.21      388.76     82.76 o 
   0 -16   4     3448.67     3899.14    600.93 o 
   1 -16   4      472.60      522.94     50.25 o 
   2 -16   4     2896.11     3682.49    803.15 o 
   3 -16   4       34.14       78.07     30.47 o 
   4 -16   4     2525.54     2746.38    237.42 o 
   5 -16   4      168.29      143.25     38.81 o 
   6 -16   4     2294.48     2330.35    190.01 o 
   7 -16   4       15.08       34.94     40.48 o 
   8 -16   4     1856.03     1865.27     65.39 o 
   9 -16   4       46.64       14.90     39.40 o 
  10 -16   4     2753.75     2355.98    215.20 o 
  11 -16   4       22.84       11.98     33.41 o 
  -6 -15   4      130.01      263.62     62.25 o 
  -5 -15   4     1592.10     1711.59     47.65 o 
  -4 -15   4       26.47      -22.29     38.43 o 
  -3 -15   4     2632.08     2988.18     49.96 o 
  -2 -15   4      210.00      214.10     52.28 o 
  -1 -15   4     3374.58     3415.57    105.63 o 
   0 -15   4      150.77      182.68     31.02 o 
   1 -15   4     2770.62     2874.68    252.58 o 
   2 -15   4      298.48      324.53     30.43 o 
   3 -15   4     1706.11     1816.63    100.24 o 
   4 -15   4      212.93      228.00     29.40 o 
   5 -15   4     1981.90     2341.03     80.31 o 
   6 -15   4      295.52      320.29     51.86 o 
   7 -15   4     2865.14     3317.00    188.01 o 
   8 -15   4       72.71      107.64     29.85 o 
   9 -15   4     2130.94     1995.60    162.94 o 
  10 -15   4       76.26      132.78     38.85 o 
  11 -15   4     3351.45     2898.72     42.47 o 
  12 -15   4      464.87      378.41     61.49 o 
  13 -15   4     1835.80     1454.71     48.08 o 
  -7 -14   4     1229.64     1294.26     46.11 o 
  -6 -14   4      774.78     1134.40     58.41 o 
  -5 -14   4     1278.02     1619.36     44.58 o 
  -4 -14   4      548.03      528.77     38.43 o 
  -3 -14   4     2357.89     2719.95     46.11 o 
  -2 -14   4      336.74      499.02     87.37 o 
  -1 -14   4     1184.64     1470.07    187.99 o 
   0 -14   4      304.59      322.02     31.87 o 
   1 -14   4     2924.33     2583.42    579.62 o 
   2 -14   4     1606.75     1641.30    120.20 o 
   3 -14   4     3904.99     3995.60    182.56 o 
   4 -14   4      352.35      343.61     29.57 o 
   5 -14   4     2213.47     2225.26    381.21 o 
   6 -14   4      786.48      770.44     51.55 o 
   7 -14   4     6096.79     6463.81     56.65 o 
   8 -14   4      124.93      144.30     29.27 o 
   9 -14   4     3953.23     4216.79    187.91 o 
  10 -14   4      122.64      216.59     45.73 o 
  11 -14   4     3304.02     3309.72     40.98 o 
  12 -14   4        9.40       61.70     73.40 o 
  13 -14   4     1755.75     1560.47     42.27 o 
  -8 -13   4        0.26       51.49     56.87 o 
  -7 -13   4     1242.00     1487.17     45.35 o 
  -6 -13   4      314.39      412.72     56.11 o 
  -5 -13   4     1132.82     1295.80     40.73 o 
  -4 -13   4       79.89      131.42     36.12 o 
  -3 -13   4      167.07      103.27     40.25 o 
  -2 -13   4       63.90       82.16     27.35 o 
  -1 -13   4      616.33      585.21     78.72 o 
   0 -13   4        8.23       51.15     25.10 o 
   1 -13   4       63.91      159.29     33.82 o 
   2 -13   4      162.46      137.01     28.31 o 
   3 -13   4      660.35      666.21     25.72 o 
   4 -13   4      186.80      156.39     24.06 o 
   5 -13   4      862.43      740.40     54.57 o 
   6 -13   4      230.40      318.76     25.04 o 
   7 -13   4       26.74       35.59     28.67 o 
   8 -13   4      113.89      128.21     24.44 o 
   9 -13   4        0.97      228.16     78.78 o 
  10 -13   4      205.41      262.15     38.81 o 
  11 -13   4      277.93      282.24     31.42 o 
  12 -13   4       93.96      170.50     63.41 o 
  13 -13   4      179.77      306.10     39.66 o 
  14 -13   4      149.91      145.44     41.57 o 
 -10 -12   4      101.90       94.53     42.27 o 
  -9 -12   4     5986.70     6534.33     75.32 o 
  -8 -12   4       64.75      178.31     38.43 o 
  -7 -12   4     5683.08     5598.22     55.34 o 
  -6 -12   4        3.12       83.00     48.42 o 
  -5 -12   4     4411.27     5040.24     62.25 o 
  -4 -12   4       12.72       59.18     48.42 o 
  -3 -12   4     5575.75     5136.73    777.06 o 
  -2 -12   4      895.68      802.28     43.27 o 
  -1 -12   4     8657.58     8400.62    251.75 o 
   0 -12   4       23.32       65.51     24.23 o 
   1 -12   4     9463.84     8816.17    134.50 o 
   2 -12   4      141.02       93.32     24.06 o 
   3 -12   4    14216.50    14182.01    863.12 o 
   4 -12   4      384.57      328.03     36.81 o 
   5 -12   4     6276.84     6482.56     60.33 o 
   6 -12   4      894.15      894.41     33.92 o 
   7 -12   4     5682.61     6240.58    230.95 o 
   8 -12   4      184.46      196.70     34.97 o 
   9 -12   4     4477.34     5251.38     39.48 o 
  10 -12   4      468.97      543.46     40.35 o 
  11 -12   4     2431.94     2766.48     65.71 o 
  12 -12   4      457.22      495.85     31.51 o 
  13 -12   4     2849.81     2964.43     96.07 o 
  14 -12   4      428.24      474.16     68.40 o 
  15 -12   4     1823.94     1580.60    154.10 o 
 -11 -11   4      152.46       94.53     60.72 o 
 -10 -11   4     1380.76     1585.55     61.49 o 
  -9 -11   4      558.25      606.40     39.20 o 
  -8 -11   4     1773.68     1922.18     54.57 o 
  -7 -11   4     1771.72     1869.15     54.57 o 
  -6 -11   4     1178.78     1281.20     36.89 o 
  -5 -11   4      927.68      890.77     36.12 o 
  -4 -11   4     2555.52     2375.63     41.50 o 
  -3 -11   4     4490.48     3726.91    520.12 o 
  -2 -11   4     1596.19     1448.70     31.15 o 
  -1 -11   4     4414.87     4204.35    156.23 o 
   0 -11   4     9741.70     8813.01    350.74 o 
   1 -11   4      962.84      972.41     39.97 o 
   2 -11   4     4915.31     4832.23    283.20 o 
   3 -11   4     6304.38     6707.72    134.67 o 
   4 -11   4      539.51      579.92     73.01 o 
   5 -11   4     2249.66     2345.83    124.23 o 
   6 -11   4     2080.45     2291.48     33.78 o 
   7 -11   4     2545.80     2721.21    280.91 o 
   8 -11   4      750.76      836.71     34.78 o 
   9 -11   4     5101.66     5609.99     75.32 o 
  10 -11   4     1989.45     2243.98     91.46 o 
  11 -11   4     1830.93     1982.10     33.20 o 
  12 -11   4       22.44      -29.00     29.00 o 
  13 -11   4     1866.94     1941.64    137.96 o 
  14 -11   4      439.89      515.93     94.53 o 
  15 -11   4     1973.00     1742.36    192.53 o 
 -11 -10   4      332.02      361.99     41.50 o 
 -10 -10   4     3299.33     2889.80     49.19 o 
  -9 -10   4      588.86      649.44     55.34 o 
  -8 -10   4     2206.81     2072.05     42.27 o 
  -7 -10   4      718.58      601.79     48.42 o 
  -6 -10   4     6102.02     6024.00     60.72 o 
  -5 -10   4      684.52      607.93     47.65 o 
  -4 -10   4     6103.42     6011.71     59.95 o 
  -3 -10   4     1537.25     1122.33     66.72 o 
  -2 -10   4     5624.46     4886.16    328.88 o 
  -1 -10   4      274.03      208.89     31.67 o 
   0 -10   4     8105.38     7213.13    538.78 o 
   1 -10   4      201.36      221.44     34.51 o 
   2 -10   4    16768.77    16427.70    834.47 o 
   3 -10   4      192.49      257.29     27.33 o 
   4 -10   4     9179.78     8781.79   1019.12 o 
   5 -10   4       21.98       49.58     23.87 o 
   6 -10   4    10502.30    11136.14    174.01 o 
   7 -10   4      478.68      426.48     48.04 o 
   8 -10   4     9501.99    10439.40     71.48 o 
   9 -10   4      360.12      300.51     46.88 o 
  10 -10   4     9027.85     9866.82     71.48 o 
  11 -10   4       92.35       86.08     33.05 o 
  12 -10   4     3814.91     4234.66     96.07 o 
  13 -10   4      409.62      344.06     66.87 o 
  14 -10   4     5160.89     5382.37    177.92 o 
  15 -10   4       46.98       27.67     33.12 o 
 -12  -9   4       41.33      -41.50     41.50 o 
 -11  -9   4       62.58       75.32     40.73 o 
 -10  -9   4       13.09      -51.49     51.49 o 
  -9  -9   4      852.19      777.79     49.96 o 
  -8  -9   4      303.22      377.36     48.42 o 
  -7  -9   4     1409.32     1192.04     36.12 o 
  -6  -9   4      119.54      163.70     46.11 o 
  -5  -9   4      700.03      632.53     47.65 o 
  -4  -9   4       21.47       98.38     43.81 o 
  -3  -9   4      703.44      809.30     49.19 o 
  -2  -9   4      256.82      205.92     30.96 o 
  -1  -9   4     2240.39     2262.52     55.82 o 
   0  -9   4     6899.70     6658.37    301.73 o 
   1  -9   4       66.09       40.81     29.59 o 
   2  -9   4      374.97      350.29     27.21 o 
   3  -9   4      996.18     1096.68     31.72 o 
   4  -9   4      966.25     1104.89     46.11 o 
   5  -9   4     1154.03     1153.45     37.15 o 
   6  -9   4      419.77      425.02     34.59 o 
   7  -9   4      152.46      149.87     45.35 o 
   8  -9   4     2414.47     2504.75     53.03 o 
   9  -9   4      770.76      926.89     34.59 o 
  10  -9   4     2592.11     2503.21     41.50 o 
  11  -9   4      186.84      192.91     33.82 o 
  12  -9   4     3189.13     3086.55     44.58 o 
  13  -9   4      142.16      218.27     36.89 o 
  14  -9   4     2094.59     2168.12     46.11 o 
  15  -9   4      499.71      429.61     36.12 o 
  16  -9   4     1830.87     1742.68     61.49 o 
 -13  -8   4      306.98      367.37     59.18 o 
 -12  -8   4     3808.88     3327.88     50.73 o 
 -11  -8   4      276.11      189.07     37.66 o 
 -10  -8   4     6084.45     5854.92     64.56 o 
  -9  -8   4      228.01      263.62     47.65 o 
  -8  -8   4     5157.65     4824.27     59.18 o 
  -7  -8   4     1572.46     1398.79     37.66 o 
  -6  -8   4    10020.14     8780.07     56.87 o 
  -5  -8   4      232.60      202.13     32.28 o 
  -4  -8   4     8424.98     8179.82     66.10 o 
  -3  -8   4       89.46       83.00     33.05 o 
  -2  -8   4    21699.94    20237.92   1415.00 o 
  -1  -8   4      591.43      453.50     31.86 o 
   0  -8   4     6770.73     6520.04    379.26 o 
   1  -8   4      472.34      604.20     61.10 o 
   2  -8   4    11638.28    11450.50    551.35 o 
   3  -8   4       12.53       62.43     31.25 o 
   4  -8   4     7533.35     7962.32     70.71 o 
   5  -8   4        2.40       45.35     32.28 o 
   6  -8   4     5594.81     5704.28     61.49 o 
   7  -8   4      389.71      418.87     46.88 o 
   8  -8   4     6268.40     6443.64     61.49 o 
   9  -8   4       50.93      117.59     30.74 o 
  10  -8   4     4443.49     4841.95     48.42 o 
  11  -8   4      869.85      823.13     36.89 o 
  12  -8   4     1154.03     1160.53     37.66 o 
  13  -8   4      347.33      346.62     50.73 o 
  14  -8   4     1512.62     1541.74     57.64 o 
  15  -8   4       85.76      109.90     39.20 o 
  16  -8   4     1235.70     1039.87     46.11 o 
 -14  -7   4     2386.52     2419.44     66.10 o 
 -13  -7   4       57.56       65.33     39.20 o 
 -12  -7   4     6896.94     7356.69     71.48 o 
 -11  -7   4      905.80      950.71     37.66 o 
 -10  -7   4     5297.01     4825.04     49.96 o 
  -9  -7   4      300.99      304.35     35.35 o 
  -8  -7   4     5484.46     5120.94     48.42 o 
  -7  -7   4       61.69       50.73     43.81 o 
  -6  -7   4    13999.53    14054.72     77.62 o 
  -5  -7   4     1943.47     1783.07     50.73 o 
  -4  -7   4    17995.75    16713.18     77.62 o 
  -3  -7   4       46.07      112.98     32.28 o 
  -2  -7   4    11661.11     9847.17    562.58 o 
  -1  -7   4      657.99      736.33     84.25 o 
   0  -7   4    25573.03    23775.57    436.54 o 
   1  -7   4       63.81      157.56     44.58 o 
   2  -7   4    13221.64    13563.05    602.55 o 
   3  -7   4      142.23      143.72     43.04 o 
   4  -7   4    33514.68    35306.31    617.93 o 
   5  -7   4      147.77      173.93     35.08 o 
   6  -7   4    21500.54    20747.04   1119.80 o 
   7  -7   4      498.28      563.50     38.05 o 
   8  -7   4    11009.83    10858.89     58.41 o 
   9  -7   4      175.67      198.48     39.94 o 
  10  -7   4     9346.05     9421.05     68.40 o 
  11  -7   4      423.44      459.60     34.59 o 
  12  -7   4     7177.48     7667.19     56.11 o 
  13  -7   4        0.44      -25.36     35.35 o 
  14  -7   4     6938.90     7151.48     58.41 o 
  15  -7   4      147.42      161.40     40.73 o 
  16  -7   4     4801.64     4840.41     70.71 o 
 -14  -6   4        0.02       15.56     34.03 o 
 -13  -6   4     3155.58     3105.63    159.08 o 
 -12  -6   4      399.74      380.31     37.83 o 
 -11  -6   4     2707.02     2648.91    161.67 o 
 -10  -6   4       13.97       -8.18     36.79 o 
  -9  -6   4     5577.07     5597.45     60.72 o 
  -8  -6   4        1.41       63.79     29.97 o 
  -7  -6   4     7469.68     7246.79     64.56 o 
  -6  -6   4     1529.06     1634.73     49.19 o 
  -5  -6   4     9132.75     9383.39     70.71 o 
  -4  -6   4      257.91      283.60     46.88 o 
  -3  -6   4     6075.74     6216.91     56.11 o 
  -2  -6   4     1075.47     1183.68    130.81 o 
  -1  -6   4    16547.58    16536.69    831.73 o 
   0  -6   4        9.65      -17.68     46.88 o 
   1  -6   4    41113.96    41079.93   1969.62 o 
   2  -6   4     6664.70     6561.18    116.11 o 
   3  -6   4    12288.12    12296.79    343.16 o 
   4  -6   4     3910.88     3952.93     56.87 o 
   5  -6   4    11435.99    11230.96    195.98 o 
   6  -6   4     1085.24     1185.10     31.70 o 
   7  -6   4    10497.29    10558.93     62.03 o 
   8  -6   4      660.50      729.05     40.03 o 
   9  -6   4     5068.56     5098.35    132.58 o 
  10  -6   4     1132.39     1104.76     76.09 o 
  11  -6   4     3347.12     3320.42     62.25 o 
  12  -6   4      497.30      619.19     43.81 o 
  13  -6   4     3242.34     3488.07     47.25 o 
  14  -6   4      781.45      814.76     42.68 o 
  15  -6   4     2876.46     2942.83     63.02 o 
  16  -6   4     1701.36     1681.62     63.02 o 
 -15  -5   4      651.49      601.63     72.68 o 
 -14  -5   4      216.40      312.99     31.51 o 
 -13  -5   4     1592.40     1535.77     91.98 o 
 -12  -5   4     3477.34     3179.97    197.92 o 
 -11  -5   4     1142.18     1150.13     77.62 o 
 -10  -5   4     2175.91     2244.53    133.98 o 
  -9  -5   4     3531.45     3533.13    308.15 o 
  -8  -5   4     2168.56     2030.89     95.02 o 
  -7  -5   4     5050.42     4360.83     48.42 o 
  -6  -5   4      540.02      488.81     33.82 o 
  -5  -5   4     2877.21     3003.55     54.57 o 
  -4  -5   4     1548.14     1627.82     50.73 o 
  -3  -5   4     6348.07     6623.48     68.40 o 
  -2  -5   4    11604.71    11395.09    768.17 o 
  -1  -5   4    18681.18    19854.01    550.95 o 
   0  -5   4    15900.70    16281.52    664.81 o 
   1  -5   4     9852.72     9356.29    757.78 o 
   2  -5   4      659.97      583.28     23.19 o 
   3  -5   4     8733.71     8112.16    108.88 o 
   4  -5   4     4914.00     5333.41     77.61 o 
   5  -5   4    18286.23    17837.01    509.18 o 
   6  -5   4      184.64      211.80     23.12 o 
   7  -5   4    17765.95    17423.78    415.12 o 
   8  -5   4     1396.57     1409.55     36.89 o 
   9  -5   4     7244.19     7190.68     63.02 o 
  10  -5   4      724.93      739.36     35.35 o 
  11  -5   4     7027.48     7046.96     54.57 o 
  12  -5   4      273.49      334.33     46.88 o 
  13  -5   4     8620.63     8552.58     70.71 o 
  14  -5   4      133.73      137.20     41.55 o 
  15  -5   4     7154.22     7384.93     72.24 o 
  16  -5   4       19.01       45.00     48.16 o 
 -15  -4   4      768.27      772.65     85.56 o 
 -14  -4   4       21.92       49.68     35.72 o 
 -13  -4   4     1365.20     1315.13     97.79 o 
 -12  -4   4       18.40       53.73     27.06 o 
 -11  -4   4      558.89      555.41     29.65 o 
 -10  -4   4       62.92       83.62     23.76 o 
  -9  -4   4      649.45      683.68     52.98 o 
  -8  -4   4      181.58      161.69     27.15 o 
  -7  -4   4     1922.35     1762.34    196.38 o 
  -6  -4   4       62.22       73.38     32.66 o 
  -5  -4   4      697.71      690.17     35.35 o 
  -4  -4   4     1705.70     1829.95     42.27 o 
  -3  -4   4    13908.45    15629.51     92.23 o 
  -2  -4   4     3097.57     3097.45    244.38 o 
  -1  -4   4     6852.98     6765.32    448.06 o 
   0  -4   4      748.07      666.83     30.29 o 
   1  -4   4     3829.45     3824.40     61.68 o 
   2  -4   4      827.95      757.40     30.89 o 
   3  -4   4     1999.57     1916.37     88.87 o 
   4  -4   4      798.46      810.08     29.89 o 
   5  -4   4      299.93      336.56     37.66 o 
   6  -4   4      103.90       99.35     22.83 o 
   7  -4   4      338.41      413.28     27.43 o 
   8  -4   4       27.22       63.85     22.00 o 
   9  -4   4      577.37      671.14     24.72 o 
  10  -4   4      444.77      459.60     46.11 o 
  11  -4   4       34.98      155.25     34.59 o 
  12  -4   4      102.07      172.93     36.89 o 
  13  -4   4      119.41      222.88     49.96 o 
  14  -4   4        2.98      -13.07     52.26 o 
  15  -4   4       87.86       92.06     61.49 o 
  16  -4   4        6.62       10.68     41.55 o 
 -16  -3   4      134.74      197.36     46.16 o 
 -15  -3   4     2982.13     3026.14    203.00 o 
 -14  -3   4        0.11       23.04     30.47 o 
 -13  -3   4     7104.57     7438.35    585.26 o 
 -12  -3   4       57.46       62.20     24.52 o 
 -11  -3   4     9980.70    10086.38    695.50 o 
 -10  -3   4      760.41      702.22     34.18 o 
  -9  -3   4     7775.39     7434.03    599.18 o 
  -8  -3   4       43.87       56.21     28.65 o 
  -7  -3   4     8211.69     7357.06    591.37 o 
  -6  -3   4       44.85       51.18     29.25 o 
  -5  -3   4    25454.69    22019.40   1711.72 o 
  -4  -3   4     1372.14     1333.86     71.48 o 
  -3  -3   4    28246.33    29175.30   1237.34 o 
  -2  -3   4      703.10      562.11     25.94 o 
  -1  -3   4     7402.11     7296.42    189.74 o 
   0  -3   4      564.89      490.45     25.17 o 
   1  -3   4    13176.63    13030.02    225.49 o 
   2  -3   4       86.72       83.60     25.61 o 
   3  -3   4    35124.03    34350.71    519.93 o 
   4  -3   4     1987.43     2021.25     34.35 o 
   5  -3   4    25333.54    24484.81    810.07 o 
   6  -3   4      317.88      341.34     26.86 o 
   7  -3   4    23389.88    23181.15    471.13 o 
   8  -3   4      894.28      883.75     24.72 o 
   9  -3   4    13532.25    12895.33    400.04 o 
  10  -3   4        7.20      119.23     34.97 o 
  11  -3   4     9107.15     8713.97     59.18 o 
  12  -3   4     1251.94     1381.11     50.73 o 
  13  -3   4     2756.12     2874.43     45.35 o 
  14  -3   4       22.54       70.71     36.89 o 
  15  -3   4     2528.33     2775.28     63.02 o 
  16  -3   4       10.30       46.62     41.84 o 
 -16  -2   4     1439.86     1466.92    120.35 o 
 -15  -2   4     1840.90     1872.70    128.87 o 
 -14  -2   4     2704.82     2700.51    164.54 o 
 -13  -2   4     2366.99     2513.64    265.65 o 
 -12  -2   4     1966.77     1951.95    169.97 o 
 -11  -2   4     1595.99     1517.17    109.95 o 
 -10  -2   4     7659.27     7224.90    621.63 o 
  -9  -2   4     1084.42     1074.93     91.01 o 
  -8  -2   4     1977.34     1837.41    178.31 o 
  -7  -2   4     3918.34     3740.20    284.13 o 
  -6  -2   4     1383.13     1321.24     84.22 o 
  -5  -2   4    13009.59    11971.49    687.93 o 
  -4  -2   4     6957.54     6453.17    193.89 o 
  -3  -2   4     3479.96     3184.21    164.40 o 
  -2  -2   4     3776.29     3741.82     86.85 o 
  -1  -2   4    18139.98    18279.32   1399.99 o 
   0  -2   4       73.01       95.21     29.55 o 
   1  -2   4     9066.12    10018.12     89.15 o 
   2  -2   4     3299.43     3511.34     46.88 o 
   3  -2   4     8942.12     8719.61     74.93 o 
   4  -2   4      841.10      758.73     48.04 o 
   5  -2   4    16712.54    16409.03    234.03 o 
   6  -2   4      377.83      343.65     43.04 o 
   7  -2   4     8166.96     8073.04     44.75 o 
   8  -2   4     1416.16     1420.17     45.35 o 
   9  -2   4    14785.79    14667.40     99.14 o 
  10  -2   4       26.07       69.03     26.59 o 
  11  -2   4     5520.94     5665.43     36.40 o 
  12  -2   4      389.78      535.69     48.42 o 
  13  -2   4     2224.21     2288.01     43.04 o 
  14  -2   4      918.79      902.29     56.87 o 
  15  -2   4     3500.31     3742.14     66.87 o 
  16  -2   4      259.51      228.66     44.27 o 
 -16  -1   4     2449.79     2435.98    188.13 o 
 -15  -1   4      732.09      823.22     66.46 o 
 -14  -1   4      599.59      655.37     63.09 o 
 -13  -1   4       39.41       49.19     27.96 o 
 -12  -1   4     7388.91     7386.73    804.84 o 
 -11  -1   4      298.18      314.33     34.05 o 
 -10  -1   4    10121.94     9553.58    722.36 o 
  -9  -1   4     3638.03     3516.41    262.98 o 
  -8  -1   4     4675.22     4261.69    320.64 o 
  -7  -1   4     2064.78     1862.70    337.40 o 
  -6  -1   4    30033.64    28200.75   5007.96 o 
  -5  -1   4        3.05      -18.12     27.46 o 
  -4  -1   4    24995.05    22415.92   2181.44 o 
  -3  -1   4       17.66       52.33     23.67 o 
  -2  -1   4     6427.38     5697.34    171.01 o 
  -1  -1   4       59.52       31.92     35.94 o 
   0  -1   4    30743.95    28712.61    115.28 o 
   1  -1   4     1611.93     1736.72     39.89 o 
   2  -1   4     4459.03     4137.05     48.09 o 
   3  -1   4    10051.51     9767.78    128.73 o 
   4  -1   4    17646.31    17565.03    124.51 o 
   5  -1   4       27.18       41.30     35.35 o 
   6  -1   4    19498.38    19974.17    300.12 o 
   7  -1   4      138.34      206.86     31.79 o 
   8  -1   4    11971.60    11616.42    107.21 o 
   9  -1   4      288.87      325.14     84.16 o 
  10  -1   4     8216.38     8512.01    219.81 o 
  11  -1   4      143.28      183.00     33.15 o 
  12  -1   4     4036.68     4169.70    182.15 o 
  13  -1   4       33.28       61.49     36.12 o 
  14  -1   4     3450.82     3594.57     63.02 o 
  15  -1   4        7.58      162.17     59.18 o 
 -17   0   4     2554.87     2592.54    300.67 o 
 -16   0   4       40.20       98.17     32.24 o 
 -15   0   4      323.95      305.37     27.13 o 
 -14   0   4       46.15       27.16     29.28 o 
 -13   0   4      640.38      703.10     64.82 o 
 -12   0   4       49.18       51.79     27.21 o 
 -11   0   4     3456.69     3560.07    259.21 o 
 -10   0   4     1098.51     1074.15     79.78 o 
  -9   0   4     1162.45     1118.15     92.59 o 
  -8   0   4     2287.76     2229.82    245.94 o 
  -7   0   4     3221.27     2907.71    386.97 o 
  -6   0   4     3588.57     3846.72    319.00 o 
  -5   0   4     4544.28     4311.16    378.50 o 
  -4   0   4     1422.09     1440.05    132.79 o 
  -3   0   4     4690.26     4273.38    319.71 o 
  -2   0   4      137.09      159.72     27.33 o 
  -1   0   4     4913.71     5059.52     55.47 o 
   0   0   4     1622.92     1264.33     43.04 o 
   1   0   4     3384.95     3422.58    107.60 o 
   2   0   4     7934.34     7655.32    131.04 o 
   3   0   4      733.42      676.48     27.98 o 
   4   0   4     5910.51     5894.59    137.19 o 
   5   0   4      900.68      889.80     34.77 o 
   6   0   4     2028.75     1857.23     36.41 o 
   7   0   4      103.66      115.78     25.58 o 
   8   0   4     1966.29     1751.64     46.50 o 
   9   0   4     1985.36     1988.95     62.64 o 
  10   0   4     7755.68     7885.28    123.74 o 
  11   0   4      100.05      111.82     72.24 o 
  12   0   4     2185.82     2277.86    107.60 o 
  13   0   4      783.74      704.53     73.01 o 
  14   0   4     2553.16     2776.82     62.25 o 
  15   0   4      445.35      410.41     59.18 o 
 -17   1   4      250.45      232.06     34.73 o 
 -16   1   4     3043.69     3047.88    374.50 o 
 -15   1   4      527.90      522.08     44.87 o 
 -14   1   4     3818.33     4047.12    305.09 o 
 -13   1   4      286.80      329.64     38.60 o 
 -12   1   4     8238.44     8375.71    555.62 o 
 -11   1   4      262.23      281.08     26.50 o 
 -10   1   4     5006.19     5068.15    424.56 o 
  -9   1   4      812.80      808.52    165.24 o 
  -8   1   4     5634.16     5263.32    731.29 o 
  -7   1   4      950.15      891.57     83.50 o 
  -6   1   4    12066.23    11773.64    862.83 o 
  -5   1   4      104.33      174.17     24.39 o 
  -4   1   4    23857.18    19554.38   2307.11 o 
  -3   1   4     6105.11     5034.04    524.24 o 
  -2   1   4     9868.93     7948.10    290.90 o 
  -1   1   4       53.35      119.83     34.40 o 
   0   1   4    23355.24    22978.60    413.10 o 
   1   1   4     7263.01     7042.00     55.43 o 
   2   1   4    28980.97    31869.17    241.71 o 
   3   1   4      143.99       84.51     34.97 o 
   4   1   4    21598.56    22413.51    655.97 o 
   5   1   4     2491.38     2663.71     38.04 o 
   6   1   4     3852.65     3969.79    157.94 o 
   7   1   4      146.85      197.84     27.58 o 
   8   1   4     3076.29     3132.58     64.94 o 
   9   1   4     1796.13     1825.72     91.84 o 
  10   1   4     2867.74     2864.47     88.77 o 
  11   1   4        0.08       42.73     33.96 o 
  12   1   4      930.28      933.15     37.22 o 
  13   1   4      140.41      257.95     99.53 o 
  14   1   4     1699.18     1514.84     45.35 o 
  15   1   4      120.99       91.46     59.18 o 
 -17   2   4      380.28      340.87     45.74 o 
 -16   2   4     3206.69     3148.13    295.80 o 
 -15   2   4      400.38      425.66     50.69 o 
 -14   2   4     8500.13     9133.19    721.27 o 
 -13   2   4      213.64      264.54     29.93 o 
 -12   2   4    12591.13    13054.53    928.47 o 
 -11   2   4      531.43      533.70     23.85 o 
 -10   2   4     9848.73     9875.60    629.25 o 
  -9   2   4       92.24      138.29     32.79 o 
  -8   2   4     9231.61     8785.61    583.27 o 
  -7   2   4       19.31       30.16     26.47 o 
  -6   2   4    26857.36    25531.12   2583.73 o 
  -5   2   4       58.40       48.22     24.04 o 
  -4   2   4    41441.41    36094.57   4164.45 o 
  -3   2   4     1823.73     1620.63     43.04 o 
  -2   2   4    31439.52    25246.59    399.27 o 
  -1   2   4      303.41      217.81     30.96 o 
   0   2   4    79123.95    74908.20   1969.06 o 
   1   2   4     6350.85     6853.87    115.28 o 
   2   2   4    10277.80    10193.83     54.92 o 
   3   2   4     3579.17     3837.14     40.35 o 
   4   2   4     5283.90     4692.85     42.93 o 
   5   2   4      157.30      224.96     26.44 o 
   6   2   4    19635.86    19753.82     85.70 o 
   7   2   4       39.26       72.77     26.71 o 
   8   2   4     5183.47     5341.24     93.76 o 
   9   2   4      191.06      180.34     37.66 o 
  10   2   4    12528.63    12447.50    652.13 o 
  11   2   4     1246.04     1239.90    131.81 o 
  12   2   4     6462.89     6474.04    645.98 o 
  13   2   4       14.77       -6.80     38.31 o 
  14   2   4     2848.83     2907.48     52.26 o 
 -17   3   4     2286.77     2284.36    298.86 o 
 -16   3   4       78.52       77.91     42.64 o 
 -15   3   4     4176.09     4066.92    261.84 o 
 -14   3   4      710.28      705.23     60.22 o 
 -13   3   4     4438.80     4582.96    301.08 o 
 -12   3   4       19.98       55.51     23.40 o 
 -11   3   4     5108.91     5014.81    252.18 o 
 -10   3   4     1587.92     1590.76    111.83 o 
  -9   3   4    13868.54    12665.93     82.24 o 
  -8   3   4      254.41      261.55     53.42 o 
  -7   3   4     1285.61     1199.65     65.78 o 
  -6   3   4     4892.49     4700.68    348.32 o 
  -5   3   4     4603.01     4260.74    357.37 o 
  -4   3   4     2597.67     2154.01     35.46 o 
  -3   3   4    28279.89    22614.10    378.13 o 
  -2   3   4     2004.38     1864.68     36.56 o 
  -1   3   4     3277.13     2746.84     79.16 o 
   0   3   4     6456.70     6446.34    194.83 o 
   1   3   4       90.07      -25.80     65.71 o 
   2   3   4     6629.47     6206.84    176.00 o 
   3   3   4     7853.83     7713.99    199.83 o 
   4   3   4     7601.10     7735.36    204.82 o 
   5   3   4     6219.82     6432.52     48.04 o 
   6   3   4     3026.84     2954.75    124.51 o 
   7   3   4     3380.69     3640.19    166.78 o 
   8   3   4     1836.02     1829.57     49.57 o 
   9   3   4     4269.47     4196.50    340.47 o 
  10   3   4     1563.14     1582.28     38.31 o 
  11   3   4     4942.94     4752.65    140.65 o 
  12   3   4     1127.74     1234.92     85.69 o 
  13   3   4     1547.26     1502.92    214.43 o 
  14   3   4      975.69     1072.15     63.02 o 
 -17   4   4     1623.51     1417.73    178.31 o 
 -16   4   4     2822.03     2932.34    495.72 o 
 -15   4   4     1587.01     1697.04    181.00 o 
 -14   4   4     1627.19     1718.74     53.42 o 
 -13   4   4     1645.25     1760.13    171.77 o 
 -12   4   4     2955.06     2951.64    189.45 o 
 -11   4   4     3878.38     3544.61     58.41 o 
 -10   4   4      889.69      805.45     51.49 o 
  -9   4   4     1005.18     1120.27    186.38 o 
  -8   4   4     5709.01     5753.61    717.07 o 
  -7   4   4     3225.98     2954.73    184.15 o 
  -6   4   4     3236.90     2935.69    231.46 o 
  -5   4   4     6060.60     4797.28     41.47 o 
  -4   4   4       26.27       64.91     24.18 o 
  -3   4   4    16145.87    13284.60     96.07 o 
  -2   4   4       99.06       69.95     34.22 o 
  -1   4   4     9986.65     9091.62     77.63 o 
   0   4   4       27.34       35.74     33.69 o 
   1   4   4     9254.69     9282.36    292.44 o 
   2   4   4      847.16      855.17     33.14 o 
   3   4   4     3241.21     2872.77    126.43 o 
   4   4   4      448.45      568.89     54.18 o 
   5   4   4    13872.70    14182.96    548.37 o 
   6   4   4     4547.14     4534.20    166.39 o 
   7   4   4     5590.26     5441.65    383.90 o 
   8   4   4       31.92       56.71     27.43 o 
   9   4   4     4353.10     4501.80    266.69 o 
  10   4   4        5.27       32.93     28.00 o 
  11   4   4     8558.03     8921.84    722.83 o 
  12   4   4      578.08      591.13     58.41 o 
  13   4   4     2035.41     1927.39    262.85 o 
 -17   5   4      441.44      407.63     68.40 o 
 -16   5   4      581.62      602.59     68.40 o 
 -15   5   4     1713.29     1680.84    130.27 o 
 -14   5   4     1905.50     1931.55     94.15 o 
 -13   5   4     2313.89     2541.47     80.70 o 
 -12   5   4      849.07      866.41     36.51 o 
 -11   5   4       44.83       54.57     46.88 o 
 -10   5   4     2142.24     1957.53     53.80 o 
  -9   5   4      371.97      342.49     31.13 o 
  -8   5   4     4207.73     4121.26    664.42 o 
  -7   5   4     2331.15     2315.61    163.42 o 
  -6   5   4      184.77      220.09     21.43 o 
  -5   5   4     1159.86     1178.32     42.27 o 
  -4   5   4      456.44      502.61     45.73 o 
  -3   5   4      463.06      508.14     30.07 o 
  -2   5   4     2773.21     2332.52     39.94 o 
  -1   5   4     1141.97     1056.12     36.14 o 
   0   5   4     6561.50     6422.65    259.77 o 
   1   5   4     1961.26     1949.11     58.41 o 
   2   5   4     4814.75     4633.55    180.23 o 
   3   5   4      514.77      455.03     29.11 o 
   4   5   4     2484.30     2669.92    159.09 o 
   5   5   4      544.48      595.83     46.50 o 
   6   5   4     1828.50     1763.13    144.87 o 
   7   5   4      956.20     1073.92     74.55 o 
   8   5   4      188.72      209.07     33.94 o 
   9   5   4      210.08      225.38     84.54 o 
  10   5   4      388.30      388.93     50.73 o 
  11   5   4     1116.74     1127.09     71.86 o 
  12   5   4     1123.32     1173.99    110.29 o 
  13   5   4      513.17      512.49    121.43 o 
 -17   6   4     4599.59     4497.81    825.44 o 
 -16   6   4       29.62        5.54     36.51 o 
 -15   6   4     8387.74     8503.63    433.85 o 
 -14   6   4       35.19       66.64     29.99 o 
 -13   6   4     2048.11     2286.77    142.18 o 
 -12   6   4      978.91      937.65     36.89 o 
 -11   6   4     7310.52     7436.62     56.87 o 
 -10   6   4      199.33      284.26     48.80 o 
  -9   6   4    12397.83    12660.03   1399.55 o 
  -8   6   4     1367.43     1436.43    185.22 o 
  -7   6   4    23919.38    22700.79   1003.28 o 
  -6   6   4      157.84      158.09     45.73 o 
  -5   6   4     9842.06     8601.93     69.94 o 
  -4   6   4      403.62      513.68     28.86 o 
  -3   6   4     6536.85     5817.33     55.72 o 
  -2   6   4       94.75      131.52     23.09 o 
  -1   6   4    15036.53    13989.50     74.93 o 
   0   6   4      288.23      345.04     27.43 o 
   1   6   4    22713.20    22312.68    480.74 o 
   2   6   4      309.21      348.79     34.22 o 
   3   6   4    16731.39    16915.09   1060.23 o 
   4   6   4      434.87      456.60     34.22 o 
   5   6   4     7023.70     7086.46    381.59 o 
   6   6   4      235.03      237.62     28.39 o 
   7   6   4     8008.61     8683.02    730.52 o 
   8   6   4       37.05       33.67     34.22 o 
   9   6   4     4099.76     4055.95    642.52 o 
  10   6   4        9.10        1.04     31.42 o 
  11   6   4     2166.14     2109.45    386.20 o 
  12   6   4       50.68       53.56     40.20 o 
 -17   7   4     1047.31      962.46    181.38 o 
 -16   7   4     1339.16     1369.25    318.95 o 
 -15   7   4     3552.26     3616.43    134.50 o 
 -14   7   4      418.64      440.94     41.89 o 
 -13   7   4      538.10      610.80     35.87 o 
 -12   7   4     1457.87     1445.67     39.20 o 
 -11   7   4     9388.71     9755.38     63.79 o 
 -10   7   4      100.18      106.09     38.24 o 
  -9   7   4     7318.61     7473.98    798.15 o 
  -8   7   4      107.95      135.08     66.48 o 
  -7   7   4     6337.29     5872.62    128.35 o 
  -6   7   4      375.35      349.12     24.46 o 
  -5   7   4    11188.51    10770.71    459.99 o 
  -4   7   4     2574.79     2704.05    106.83 o 
  -3   7   4     7659.03     7434.53     89.92 o 
  -2   7   4      327.27      341.18     24.44 o 
  -1   7   4     9557.50     9161.98    189.84 o 
   0   7   4      188.47      227.16     28.14 o 
   1   7   4     8041.02     7762.17    192.91 o 
   2   7   4        2.49       56.27     33.39 o 
   3   7   4     7852.56     7411.27    445.77 o 
   4   7   4     2484.04     2471.12     96.45 o 
   5   7   4     6463.56     6462.40    894.61 o 
   6   7   4      628.51      667.65    121.82 o 
   7   7   4     6242.61     6788.39    699.01 o 
   8   7   4       48.43      113.57     36.14 o 
   9   7   4     5032.48     5453.02    648.28 o 
  10   7   4      321.74      285.83     28.53 o 
  11   7   4     3363.46     2729.96    307.04 o 
 -17   8   4       22.60       11.71     79.93 o 
 -16   8   4     4585.44     4059.04    305.89 o 
 -15   8   4       57.91      130.55    139.49 o 
 -14   8   4     2660.54     2779.00    250.17 o 
 -13   8   4      353.00      312.04     36.89 o 
 -12   8   4     2072.66     2138.91     55.34 o 
 -11   8   4     1606.01     1594.77     39.20 o 
 -10   8   4     5364.75     5712.44    467.67 o 
  -9   8   4      288.24      312.59     30.14 o 
  -8   8   4     2118.77     2215.74    275.91 o 
  -7   8   4      138.53      148.06     27.99 o 
  -6   8   4     3305.16     3231.80     39.58 o 
  -5   8   4        2.56       -6.51     26.86 o 
  -4   8   4     4709.74     4770.93     97.61 o 
  -3   8   4      659.68      555.34     74.93 o 
  -2   8   4     4796.72     4810.75     40.16 o 
  -1   8   4        0.80       74.67     27.99 o 
   0   8   4     6713.22     6637.17     47.28 o 
   1   8   4      466.38      417.97     35.59 o 
   2   8   4     2696.68     2762.21    217.50 o 
   3   8   4       87.54       92.81     58.41 o 
   4   8   4     3333.15     3437.47    327.79 o 
   5   8   4        8.89       13.55     33.42 o 
   6   8   4     3816.30     3963.50    715.92 o 
   7   8   4      221.25      308.44     89.15 o 
   8   8   4     1613.57     1664.46    132.96 o 
   9   8   4       56.71       68.47     38.85 o 
  10   8   4     3387.00     2846.43    326.26 o 
  11   8   4      460.10      388.87     45.10 o 
 -17   9   4      612.09      519.17     44.56 o 
 -16   9   4       23.53      106.63     32.13 o 
 -15   9   4     1383.80     1342.70     32.05 o 
 -14   9   4       74.33      176.38     37.49 o 
 -13   9   4     1848.98     1596.31     43.04 o 
 -12   9   4      253.06      239.79     47.65 o 
 -11   9   4     1950.43     1994.42     41.50 o 
 -10   9   4     1166.98     1312.20    128.73 o 
  -9   9   4      708.50      869.90    143.72 o 
  -8   9   4      283.81      293.59     47.65 o 
  -7   9   4     1455.02     1485.51     35.86 o 
  -6   9   4      226.03      219.71     43.42 o 
  -5   9   4     3313.20     3676.19     87.23 o 
  -4   9   4     6033.49     6566.00     94.53 o 
  -3   9   4     1700.53     1689.40     94.15 o 
  -2   9   4     1129.33     1217.22     49.96 o 
  -1   9   4      517.23      612.81     36.51 o 
   0   9   4     1073.33     1079.22     30.40 o 
   1   9   4      548.99      643.22     35.05 o 
   2   9   4     1544.09     1455.29     36.96 o 
   3   9   4     1442.06     1524.71    162.94 o 
   4   9   4     1544.19     1604.81    121.05 o 
   5   9   4     2791.31     2906.67    388.89 o 
   6   9   4     2379.75     2306.10    311.27 o 
   7   9   4     1054.23      962.63     34.32 o 
   8   9   4     2003.83     1894.36    121.05 o 
   9   9   4      203.34      159.56     75.32 o 
  10   9   4     1309.27     1027.45    116.05 o 
 -16  10   4     1817.88     1388.96     68.40 o 
 -15  10   4       19.39       15.23     31.56 o 
 -14  10   4     1345.65     1415.01    127.58 o 
 -13  10   4      560.39      625.61     53.80 o 
 -12  10   4     1808.53     1705.44     56.11 o 
 -11  10   4      324.01      318.19     34.59 o 
 -10  10   4     3355.21     3613.16    626.76 o 
  -9  10   4       19.87       43.97     33.10 o 
  -8  10   4     4471.11     4688.24     49.96 o 
  -7  10   4        8.61       28.82     32.66 o 
  -6  10   4     5056.51     5768.01     44.27 o 
  -5  10   4       70.35      118.09     27.58 o 
  -4  10   4     2469.12     2829.01    101.83 o 
  -3  10   4      122.41      222.50     33.96 o 
  -2  10   4     2848.75     3355.06     47.27 o 
  -1  10   4       36.11       30.19     53.03 o 
   0  10   4     1315.04     1491.76     51.49 o 
   1  10   4      623.00      655.63     39.20 o 
   2  10   4      668.56      725.87     35.59 o 
   3  10   4      606.29      568.00     68.40 o 
   4  10   4     1633.85     1803.85    256.70 o 
   5  10   4       83.50       85.69     44.96 o 
   6  10   4     1906.66     1517.44    223.27 o 
   7  10   4      155.62      174.94     38.85 o 
   8  10   4      127.30      124.51     57.26 o 
   9  10   4      368.67      259.93     76.86 o 
 -16  11   4     2967.70     2305.89     51.11 o 
 -15  11   4       23.79       13.69     32.70 o 
 -14  11   4     5457.05     4582.04    267.08 o 
 -13  11   4       77.08      126.81     52.26 o 
 -12  11   4     3396.30     3346.33     59.95 o 
 -11  11   4       12.56       49.96     33.82 o 
 -10  11   4     4486.07     4943.07    823.90 o 
  -9  11   4        4.47       72.24     48.42 o 
  -8  11   4    11036.54    12146.38     79.93 o 
  -7  11   4       82.51      148.05     23.09 o 
  -6  11   4     7722.45     8723.22    254.39 o 
  -5  11   4       23.85       22.75     26.86 o 
  -4  11   4     4849.65     6126.20    300.12 o 
  -3  11   4        1.36       12.96     27.83 o 
  -2  11   4     4935.02     6169.35    295.51 o 
  -1  11   4      372.08      534.60     34.78 o 
   0  11   4     5350.76     6288.95    417.71 o 
   1  11   4        5.81      -34.51     34.51 o 
   2  11   4     8304.24     8460.69    261.31 o 
   3  11   4       99.19      100.83     35.59 o 
   4  11   4     6095.81     6452.78    311.27 o 
   5  11   4      476.74      354.24     32.13 o 
   6  11   4     2377.39     2456.08    340.47 o 
   7  11   4      189.62      193.95     41.57 o 
   8  11   4     1581.31     1304.74    260.54 o 
 -15  12   4      214.44      269.00    151.02 o 
 -14  12   4      803.23      530.31     43.81 o 
 -13  12   4      262.64      289.75     53.80 o 
 -12  12   4      356.36      311.27     38.43 o 
 -11  12   4     1555.60     1392.64     43.81 o 
 -10  12   4     1127.68     1470.94    241.71 o 
  -9  12   4      991.76     1107.50     41.50 o 
  -8  12   4     1636.12     1861.46     55.34 o 
  -7  12   4      699.46      917.06     86.08 o 
  -6  12   4     1822.35     2115.27     47.65 o 
  -5  12   4     1611.90     1907.05    129.89 o 
  -4  12   4      863.66     1132.71    144.87 o 
  -3  12   4      319.18      393.66     35.59 o 
  -2  12   4      348.06      472.70     35.05 o 
  -1  12   4       30.11       71.36     27.87 o 
   0  12   4     1627.33     1784.87    268.61 o 
   1  12   4      676.31      748.16    150.25 o 
   2  12   4      696.44      785.51     79.16 o 
   3  12   4     1385.31     1500.97    201.75 o 
   4  12   4      844.34      913.58     63.02 o 
   5  12   4      206.90      161.97     40.75 o 
   6  12   4     1694.75     1280.45     48.33 o 
   7  12   4      114.83       78.04     44.29 o 
 -14  13   4      550.44      455.76     44.58 o 
 -13  13   4      605.21      494.95     43.81 o 
 -12  13   4      352.24      274.38     40.73 o 
 -11  13   4     1621.12     1446.44     59.95 o 
 -10  13   4      497.52      579.39    105.29 o 
  -9  13   4     1244.44     1166.68     55.34 o 
  -8  13   4      101.66       -0.77     37.66 o 
  -7  13   4      971.19     1041.40     41.50 o 
  -6  13   4       58.86       46.43     44.58 o 
  -5  13   4     1045.24     1337.02    184.46 o 
  -4  13   4     1615.67     2009.88    250.55 o 
  -3  13   4     2520.16     3200.38    227.11 o 
  -2  13   4     1178.54     1493.89    194.83 o 
  -1  13   4     1998.59     2257.05    410.03 o 
   0  13   4      571.24      827.94    163.32 o 
   1  13   4     1907.88     2145.41    224.04 o 
   2  13   4      750.95      896.89    124.12 o 
   3  13   4     4260.88     4273.54   1183.20 o 
   4  13   4       22.81       42.39     75.70 o 
   5  13   4      931.76      836.74    101.07 o 
 -13  14   4      176.03      182.15     43.04 o 
 -12  14   4      268.86      207.51     57.64 o 
 -11  14   4      120.68       41.71     46.14 o 
 -10  14   4     1463.54     1653.18     59.95 o 
  -9  14   4      103.19       89.15     39.20 o 
  -8  14   4     1350.40     1476.41     59.95 o 
  -7  14   4        0.06      -13.07     52.26 o 
  -6  14   4       24.07       52.93    101.83 o 
  -5  14   4      255.11      397.88    150.25 o 
  -4  14   4      307.96      320.18     30.85 o 
  -3  14   4       67.29       87.62     44.58 o 
  -2  14   4      703.49      862.92     77.62 o 
  -1  14   4       24.50       -8.45     27.17 o 
   0  14   4      854.28      977.90    134.88 o 
   1  14   4      548.72      577.27     81.85 o 
   2  14   4     1021.65     1090.50    224.42 o 
   3  14   4      383.65      279.89     42.92 o 
   4  14   4     1024.39      742.13    149.49 o 
 -12  15   4      236.19      218.27     59.95 o 
 -11  15   4     2633.97     2031.39    489.64 o 
 -10  15   4      471.21      332.02     44.58 o 
  -9  15   4      944.87      601.79     59.95 o 
  -8  15   4        0.09       74.55     37.66 o 
  -7  15   4     2514.22     2381.01     69.94 o 
  -6  15   4        0.09       29.97     37.66 o 
  -5  15   4     2334.54     3214.32    954.94 o 
  -4  15   4      148.65      240.39     95.30 o 
  -3  15   4     1816.20     1986.96    250.94 o 
  -2  15   4       53.67       54.06     27.98 o 
  -1  15   4     4662.29     4763.90   1445.28 o 
   0  15   4        3.33        4.18     53.42 o 
   1  15   4     1174.39     1042.12     87.62 o 
   2  15   4        5.23       33.65     42.66 o 
 -10  16   4      180.90      221.91     47.45 o 
  -9  16   4     2046.39     1153.61     55.34 o 
  -8  16   4      110.81      109.14     59.18 o 
  -7  16   4     2148.41     1919.10     69.17 o 
  -6  16   4      269.36      145.26     57.64 o 
  -5  16   4     1200.42     1110.57     66.87 o 
  -4  16   4       19.34      137.49     39.94 o 
  -3  16   4     2379.15     2653.44    539.15 o 
  -2  16   4      125.94      121.35     34.55 o 
  -1  16   4     1531.93     1877.10    576.81 o 
   0  16   4       24.88      -10.17     34.26 o 
  -6  17   4      526.01      371.22     66.10 o 
  -5  17   4       26.72      122.97     43.04 o 
   1 -18   5       25.27       53.78     33.74 o 
   2 -18   5     2147.81     1605.20    230.71 o 
   3 -18   5       27.92      -11.26     42.38 o 
   4 -18   5     2841.81     2582.92    326.13 o 
   5 -18   5       14.23        9.87     35.35 o 
   6 -18   5     2064.39     1730.67    153.29 o 
   7 -18   5      123.92       69.18     32.84 o 
  -2 -17   5      358.27      343.55     60.72 o 
  -1 -17   5      143.72      112.73     34.33 o 
   0 -17   5      438.12      440.67     74.34 o 
   1 -17   5      379.13      387.75     87.59 o 
   2 -17   5      983.20      963.92    108.18 o 
   3 -17   5       89.68       73.73     40.96 o 
   4 -17   5      466.66      577.07     90.73 o 
   5 -17   5      366.76      341.28     47.82 o 
   6 -17   5      724.10      757.52     63.29 o 
   7 -17   5      267.04      302.28     34.72 o 
   8 -17   5      236.23      152.61     29.88 o 
   9 -17   5       21.59       93.85     34.81 o 
  -4 -16   5     1450.63     1786.91     65.33 o 
  -3 -16   5      668.83      813.14     59.95 o 
  -2 -16   5     1229.96     1560.95     61.49 o 
  -1 -16   5      916.76     1049.65    251.39 o 
   0 -16   5     1869.45     1940.90    406.57 o 
   1 -16   5     1286.65     1295.05    222.28 o 
   2 -16   5     1248.02     1480.13    325.49 o 
   3 -16   5      942.33      958.33    113.57 o 
   4 -16   5      464.56      548.00     38.58 o 
   5 -16   5     1024.66     1005.13     41.29 o 
   6 -16   5      353.40      449.51     68.50 o 
   7 -16   5      253.93      342.94     43.51 o 
   8 -16   5      940.90      792.50     94.92 o 
   9 -16   5      680.98      702.75     63.41 o 
  10 -16   5      504.39      372.36     35.21 o 
  11 -16   5      557.90      464.88     35.35 o 
  -6 -15   5     1722.72     2018.25     66.87 o 
  -5 -15   5      358.26      581.03     58.41 o 
  -4 -15   5     2805.53     3449.31     64.56 o 
  -3 -15   5       24.48       65.33     36.89 o 
  -2 -15   5     1649.89     1679.66    287.57 o 
  -1 -15   5      130.12      141.61     34.94 o 
   0 -15   5     2283.50     2199.17    123.65 o 
   1 -15   5       78.74      100.72     31.95 o 
   2 -15   5     2813.38     2943.89    345.09 o 
   3 -15   5      139.59      160.06     25.91 o 
   4 -15   5      947.61     1095.73     54.29 o 
   5 -15   5       28.00       46.40     29.72 o 
   6 -15   5     2635.71     2945.49     37.23 o 
   7 -15   5        0.30       44.82     32.16 o 
   8 -15   5     3835.66     4389.63    212.89 o 
   9 -15   5       26.03      161.36     38.57 o 
  10 -15   5      734.82      710.27     34.49 o 
  11 -15   5       89.53      205.28     99.53 o 
  12 -15   5      111.08      160.65     34.24 o 
  -7 -14   5     3590.21     3536.93     55.34 o 
  -6 -14   5       30.74      -23.06     56.87 o 
  -5 -14   5     3927.34     4911.89     66.10 o 
  -4 -14   5       15.05      -36.12     53.03 o 
  -3 -14   5     4120.95     4498.40     51.49 o 
  -2 -14   5      198.65      159.79     30.03 o 
  -1 -14   5     5554.46     5640.89    393.19 o 
   0 -14   5      337.16      335.35     37.62 o 
   1 -14   5     5289.98     5332.59    449.15 o 
   2 -14   5       41.19      116.88     35.31 o 
   3 -14   5      406.90      495.32     29.72 o 
   4 -14   5       82.14       84.90     28.99 o 
   5 -14   5     5923.04     6556.19    460.37 o 
   6 -14   5      419.41      509.64     30.44 o 
   7 -14   5     5376.04     6010.46    270.17 o 
   8 -14   5      206.75      377.01     37.50 o 
   9 -14   5     1894.22     2333.02     78.78 o 
  10 -14   5       34.58       45.10     31.42 o 
  11 -14   5     1957.07     2024.75    113.36 o 
  12 -14   5       43.48       61.64     52.26 o 
  13 -14   5     1649.14     1583.22     47.01 o 
  -9 -13   5     1338.03     1381.88     65.33 o 
  -8 -13   5       16.53       86.85     40.73 o 
  -7 -13   5     3228.86     3956.57     66.10 o 
  -6 -13   5        0.18       77.62     37.66 o 
  -5 -13   5     3369.34     3586.12     47.65 o 
  -4 -13   5       12.96       88.38     36.12 o 
  -3 -13   5     3720.36     4161.77     59.18 o 
  -2 -13   5      649.30      691.25     66.19 o 
  -1 -13   5     3153.43     3017.32    257.76 o 
   0 -13   5      146.91      206.93     36.82 o 
   1 -13   5     2394.50     2477.10    394.00 o 
   2 -13   5      793.03      822.31    170.62 o 
   3 -13   5     6625.31     7305.79    357.82 o 
   4 -13   5       18.41        0.06     27.80 o 
   5 -13   5     4428.84     4329.84    648.28 o 
   6 -13   5       81.46       87.11     28.53 o 
   7 -13   5     6485.74     7068.35    195.60 o 
   8 -13   5        4.69       53.97     28.86 o 
   9 -13   5     6697.26     7577.47    214.81 o 
  10 -13   5      143.70      246.06     46.88 o 
  11 -13   5     4172.77     4534.02     53.80 o 
  12 -13   5      152.36      207.12     54.18 o 
  13 -13   5     3813.78     4161.61    330.10 o 
  14 -13   5        0.15       -8.42     29.61 o 
 -10 -12   5      194.41      192.14     42.27 o 
  -9 -12   5       51.49       40.73     39.97 o 
  -8 -12   5      295.23      371.98     54.57 o 
  -7 -12   5      189.79      191.37     36.89 o 
  -6 -12   5      156.18      222.11     51.49 o 
  -5 -12   5      136.96      174.46     49.96 o 
  -4 -12   5      225.63      366.60     49.19 o 
  -3 -12   5      141.31      218.27     48.42 o 
  -2 -12   5      340.21      355.04     49.27 o 
  -1 -12   5      181.81      192.49     31.42 o 
   0 -12   5      847.23      865.24     48.15 o 
   1 -12   5       23.81       75.68     28.00 o 
   2 -12   5      762.56      827.97     71.68 o 
   3 -12   5       18.90       37.24     26.77 o 
   4 -12   5     3189.12     3022.66    263.78 o 
   5 -12   5        7.76       60.91     33.42 o 
   6 -12   5     2657.58     2783.48     72.58 o 
   7 -12   5      184.34      221.63     33.69 o 
   8 -12   5      411.53      388.19     28.55 o 
   9 -12   5      222.70      292.27     28.86 o 
  10 -12   5      257.92      320.64     50.34 o 
  11 -12   5       90.88      148.64     31.51 o 
  12 -12   5      290.15      348.16     78.39 o 
  13 -12   5      317.26      388.29     48.04 o 
  14 -12   5       26.49       18.36     31.13 o 
 -11 -11   5     2601.28     2375.63     68.40 o 
 -10 -11   5       25.73       28.44     56.11 o 
  -9 -11   5     4073.62     4091.83     64.56 o 
  -8 -11   5      248.44      267.46     36.12 o 
  -7 -11   5     5288.81     5337.67     61.49 o 
  -6 -11   5       12.20      117.59     47.65 o 
  -5 -11   5     2651.63     2544.71     54.57 o 
  -4 -11   5      146.80      229.03     46.11 o 
  -3 -11   5     6125.31     6566.61     64.56 o 
  -2 -11   5     1533.57     1442.53    161.21 o 
  -1 -11   5    15128.00    13772.58    365.04 o 
   0 -11   5       48.73       58.08     23.30 o 
   1 -11   5     1639.39     1548.50     59.18 o 
   2 -11   5     1199.76     1188.48     71.98 o 
   3 -11   5     6353.51     6522.92    207.75 o 
   4 -11   5      638.32      620.36     28.77 o 
   5 -11   5     3545.77     3855.87     41.84 o 
   6 -11   5     1432.76     1467.50     73.78 o 
   7 -11   5     3436.06     3634.56    124.51 o 
   8 -11   5     2179.29     2283.56     32.87 o 
   9 -11   5     4704.29     5233.92     49.96 o 
  10 -11   5     1001.69     1155.92     50.73 o 
  11 -11   5     2951.63     3329.42     46.88 o 
  12 -11   5     1489.39     1548.00     60.33 o 
  13 -11   5     1963.72     1897.83     58.41 o 
  14 -11   5      286.85      290.85    144.49 o 
  15 -11   5      848.92      768.40     63.02 o 
 -12 -10   5     2778.07     2045.92     66.87 o 
 -11 -10   5      644.06      685.56     59.18 o 
 -10 -10   5     1458.98     1421.07     57.64 o 
  -9 -10   5      904.42      720.14     55.34 o 
  -8 -10   5      145.01      135.27     34.59 o 
  -7 -10   5     1895.66     1913.72     50.73 o 
  -6 -10   5     1319.69     1461.81     49.96 o 
  -5 -10   5     4923.00     4738.96     56.87 o 
  -4 -10   5     4418.83     4360.06     56.87 o 
  -3 -10   5     6036.45     6162.34     61.49 o 
  -2 -10   5      271.74      299.06     27.66 o 
  -1 -10   5    12288.80    12029.01   1094.75 o 
   0 -10   5     1901.05     1777.52    154.30 o 
   1 -10   5     4372.06     4688.43    121.05 o 
   2 -10   5     3847.60     3971.07    288.01 o 
   3 -10   5     6240.50     5871.73    603.44 o 
   4 -10   5     2999.75     3178.32    105.68 o 
   5 -10   5     6806.80     6262.47    916.51 o 
   6 -10   5      574.31      743.20     47.65 o 
   7 -10   5     1939.69     1591.70     39.20 o 
   8 -10   5      684.98      781.63     36.12 o 
   9 -10   5     2181.59     2186.56     53.80 o 
  10 -10   5     1106.44     1152.85     39.97 o 
  11 -10   5     1273.56     1351.13     53.03 o 
  12 -10   5      150.72      316.65     49.96 o 
  13 -10   5     2349.17     2560.09     44.58 o 
  14 -10   5      390.38      437.31     39.97 o 
  15 -10   5     1257.13     1151.31     32.61 o 
 -12  -9   5     2407.66     2280.33     63.79 o 
 -11  -9   5        2.97       39.97     54.57 o 
 -10  -9   5     3389.61     3457.00     62.25 o 
  -9  -9   5      157.69       82.24     49.19 o 
  -8  -9   5     4824.10     4639.82     47.65 o 
  -7  -9   5        2.39       15.37     46.11 o 
  -6  -9   5    12507.91    12177.12     72.24 o 
  -5  -9   5      505.66      494.19     46.88 o 
  -4  -9   5    12961.14    13231.59     75.32 o 
  -3  -9   5       23.17       26.13     45.35 o 
  -2  -9   5     6261.71     6108.78    545.32 o 
  -1  -9   5        0.91       -9.89     25.30 o 
   0  -9   5    15986.36    14876.57    380.12 o 
   1  -9   5      349.06      381.13     36.66 o 
   2  -9   5    14951.04    15414.28    640.20 o 
   3  -9   5       30.68       31.20     26.59 o 
   4  -9   5    10427.74     9766.91     66.87 o 
   5  -9   5        0.22      -39.97     46.88 o 
   6  -9   5    12082.63    12432.28     76.09 o 
   7  -9   5        6.18       33.05     46.11 o 
   8  -9   5    11894.68    10860.57     63.79 o 
   9  -9   5       81.70       90.69     32.28 o 
  10  -9   5    11883.93    12685.14     75.32 o 
  11  -9   5      490.00      466.52     46.88 o 
  12  -9   5     5494.83     6257.64     53.03 o 
  13  -9   5      381.36      322.80     52.26 o 
  14  -9   5     5056.09     5523.67     69.17 o 
  15  -9   5       70.71      168.32     56.11 o 
 -13  -8   5       13.67       56.87     41.50 o 
 -12  -8   5      533.80      451.92     56.11 o 
 -11  -8   5      139.35      185.99     52.26 o 
 -10  -8   5      686.67      777.02     52.26 o 
  -9  -8   5      109.56       57.64     33.82 o 
  -8  -8   5      210.73      195.22     48.42 o 
  -7  -8   5      213.50      178.31     33.05 o 
  -6  -8   5     1227.99     1285.04     36.89 o 
  -5  -8   5        0.79       69.94     43.81 o 
  -4  -8   5     2239.55     2121.24     40.73 o 
  -3  -8   5        0.11      128.35     44.58 o 
  -2  -8   5     2941.17     2912.73    303.40 o 
  -1  -8   5        7.22       68.06     29.31 o 
   0  -8   5     3161.30     3292.63    140.19 o 
   1  -8   5      185.22      227.49     46.11 o 
   2  -8   5     1997.71     1783.21    285.91 o 
   3  -8   5     1110.75     1104.44    120.66 o 
   4  -8   5     9079.06     9260.00    264.00 o 
   5  -8   5      114.76      144.74     27.01 o 
   6  -8   5     6717.69     6940.04    144.87 o 
   7  -8   5     1192.67     1210.56     46.11 o 
   8  -8   5     6440.62     6346.48    162.94 o 
   9  -8   5      942.05      865.04     40.73 o 
  10  -8   5     6107.64     6586.59     61.49 o 
  11  -8   5      223.43      220.58     48.42 o 
  12  -8   5     2363.53     2615.42     43.04 o 
  13  -8   5       45.87       53.80     49.96 o 
  14  -8   5     3738.08     3970.40     63.79 o 
  15  -8   5       10.15       19.98     56.87 o 
 -14  -7   5     1735.51     1167.45     49.19 o 
 -13  -7   5      523.59      515.71     57.64 o 
 -12  -7   5     4175.10     3714.47     51.49 o 
 -11  -7   5       18.89      -21.52     35.35 o 
 -10  -7   5     3554.97     3279.46     45.35 o 
  -9  -7   5     1686.03     1772.31     49.96 o 
  -8  -7   5     5787.91     5586.69     51.49 o 
  -7  -7   5     1343.20     1262.75     36.12 o 
  -6  -7   5     8520.42     8272.05     58.41 o 
  -5  -7   5       70.44       56.11     46.11 o 
  -4  -7   5     1573.28     1554.04     49.96 o 
  -3  -7   5     4101.11     3898.92     46.88 o 
  -2  -7   5     3856.14     3870.28    339.79 o 
  -1  -7   5     8102.30     7673.96    657.98 o 
   0  -7   5    10807.89    12485.32     82.24 o 
   1  -7   5     2497.25     2451.69     71.20 o 
   2  -7   5     4405.16     4553.43     76.01 o 
   3  -7   5       92.95      122.86     26.00 o 
   4  -7   5     1912.46     1709.64     99.53 o 
   5  -7   5     2369.06     2530.14     61.49 o 
   6  -7   5     5065.36     5129.32    235.56 o 
   7  -7   5     2756.65     2837.05    113.75 o 
   8  -7   5       38.45       64.04     35.44 o 
   9  -7   5       25.06       23.56     37.35 o 
  10  -7   5      267.64      319.67     29.42 o 
  11  -7   5      360.83      407.27     40.54 o 
  12  -7   5      503.41      567.32     44.09 o 
  13  -7   5      562.40      616.39     37.66 o 
  14  -7   5      886.73      933.04     39.97 o 
  15  -7   5      231.37      454.22     56.11 o 
  16  -7   5      493.67      381.98     62.25 o 
 -14  -6   5     3106.90     3120.37     68.40 o 
 -13  -6   5       89.86      118.36     54.57 o 
 -12  -6   5     5245.31     5233.15     54.57 o 
 -11  -6   5       60.48       91.46     33.82 o 
 -10  -6   5     6122.33     5864.91     52.26 o 
  -9  -6   5       12.73        8.45     46.88 o 
  -8  -6   5    11691.72    11051.94     63.02 o 
  -7  -6   5       77.51       40.73     32.28 o 
  -6  -6   5    12001.79    12106.42     74.55 o 
  -5  -6   5     1335.66     1398.79     49.19 o 
  -4  -6   5     9156.81     9433.35     70.71 o 
  -3  -6   5      376.41      470.36     46.11 o 
  -2  -6   5    11568.06    11570.50    961.09 o 
  -1  -6   5     1295.35     1485.21     29.25 o 
   0  -6   5    17992.36    16643.09    167.93 o 
   1  -6   5      666.46      703.00     23.98 o 
   2  -6   5    17596.60    17927.50    299.07 o 
   3  -6   5       18.66       26.76     21.98 o 
   4  -6   5     9858.19     9442.89    157.71 o 
   5  -6   5      949.56      973.60     25.04 o 
   6  -6   5    10404.48    10804.57    151.11 o 
   7  -6   5        1.88       42.99     29.52 o 
   8  -6   5     3357.42     3356.76     73.01 o 
   9  -6   5      117.02      147.40     40.73 o 
  10  -6   5     3596.59     3505.57    161.78 o 
  11  -6   5      147.44      138.03     34.73 o 
  12  -6   5     5859.51     5729.49     45.39 o 
  13  -6   5      160.64      153.17     40.24 o 
  14  -6   5     3339.29     3350.18     98.00 o 
  15  -6   5      198.61      165.04     35.26 o 
  16  -6   5     1311.45     1197.88     45.18 o 
 -15  -5   5     3426.32     3418.74    407.01 o 
 -14  -5   5       43.42      148.56     50.59 o 
 -13  -5   5     4845.30     4964.81    328.45 o 
 -12  -5   5       41.87       89.19     28.59 o 
 -11  -5   5     5015.93     4645.41    245.95 o 
 -10  -5   5       17.20        0.01     34.22 o 
  -9  -5   5     6388.05     6176.80    408.28 o 
  -8  -5   5     2393.18     2647.70     53.03 o 
  -7  -5   5     8851.16     8503.39     59.18 o 
  -6  -5   5     1480.84     1325.00     48.42 o 
  -5  -5   5     4734.00     4612.15     58.41 o 
  -4  -5   5       72.46      126.81     46.11 o 
  -3  -5   5    12267.24    10427.10     68.40 o 
  -2  -5   5     1632.88     1420.74     84.99 o 
  -1  -5   5    23370.69    23885.07    962.01 o 
   0  -5   5     5758.57     5814.33    329.30 o 
   1  -5   5     9185.37     9034.46    128.35 o 
   2  -5   5       52.56       32.25     19.19 o 
   3  -5   5    21351.74    22820.38    428.56 o 
   4  -5   5     8326.17     8844.18    181.62 o 
   5  -5   5     7825.41     7856.47    172.95 o 
   6  -5   5     2020.58     1870.78     40.96 o 
   7  -5   5     3087.03     2809.14     52.71 o 
   8  -5   5     1424.83     1467.68     75.32 o 
   9  -5   5     4544.86     4863.81    220.96 o 
  10  -5   5     2664.19     2735.32     41.50 o 
  11  -5   5     2506.60     2464.78     55.34 o 
  12  -5   5      162.50      290.52     49.19 o 
  13  -5   5     3026.74     3103.46     59.95 o 
  14  -5   5     1079.50     1315.78     43.04 o 
  15  -5   5     1209.68     1161.36     38.50 o 
  16  -5   5      644.62      703.51     83.00 o 
 -15  -4   5     2493.47     2493.80    231.74 o 
 -14  -4   5      490.25      580.77     52.05 o 
 -13  -4   5     2471.62     2468.58    114.84 o 
 -12  -4   5      785.14      775.71     58.93 o 
 -11  -4   5     8878.32     9532.66    626.83 o 
 -10  -4   5      110.22       95.56     30.64 o 
  -9  -4   5     5802.68     5573.64    299.27 o 
  -8  -4   5      974.39      970.13     99.86 o 
  -7  -4   5     5933.01     5958.42    423.11 o 
  -6  -4   5     6223.89     6345.04    446.12 o 
  -5  -4   5     7820.80     7833.99    946.53 o 
  -4  -4   5     1068.00      953.79     97.28 o 
  -3  -4   5    20907.01    20309.24   1247.42 o 
  -2  -4   5     1317.40     1431.46     83.20 o 
  -1  -4   5    40197.45    37950.13    204.70 o 
   0  -4   5       42.06       86.70     22.07 o 
   1  -4   5    32777.57    31627.03   1175.48 o 
   2  -4   5      949.99     1009.33     29.84 o 
   3  -4   5    25431.14    25464.56    525.40 o 
   4  -4   5     3628.80     3574.54    138.57 o 
   5  -4   5    19871.44    20456.47     66.85 o 
   6  -4   5      624.29      603.89     41.89 o 
   7  -4   5    11713.36    11669.70    505.71 o 
   8  -4   5      256.53      314.15     26.86 o 
   9  -4   5    13789.49    13500.60    549.91 o 
  10  -4   5        6.52       37.63     31.79 o 
  11  -4   5     9540.81     9901.73    109.90 o 
  12  -4   5       29.47       49.19     34.59 o 
  13  -4   5     7279.72     7415.10     67.63 o 
  14  -4   5      272.03      362.76     38.43 o 
  15  -4   5     3258.77     3158.80     52.26 o 
 -16  -3   5        2.21       41.01     34.75 o 
 -15  -3   5      376.38      428.72     37.71 o 
 -14  -3   5      140.54      165.87     30.91 o 
 -13  -3   5      107.44      116.32     33.48 o 
 -12  -3   5        4.21       -6.31     33.02 o 
 -11  -3   5      191.11      162.77     24.73 o 
 -10  -3   5     1956.89     1918.74    211.50 o 
  -9  -3   5      219.97      255.46     31.78 o 
  -8  -3   5        7.68       24.96     30.84 o 
  -7  -3   5      214.37      260.18     37.96 o 
  -6  -3   5       47.11       33.77     24.96 o 
  -5  -3   5       42.21       58.78     21.51 o 
  -4  -3   5     3004.30     3283.20    106.61 o 
  -3  -3   5      398.99      390.48     30.62 o 
  -2  -3   5        1.06      -25.29     25.29 o 
  -1  -3   5      554.68      511.92     30.60 o 
   0  -3   5       96.43      177.48     22.60 o 
   1  -3   5     2495.82     2608.25     58.63 o 
   2  -3   5      718.05      754.20     50.78 o 
   3  -3   5     3342.45     3575.17    101.07 o 
   4  -3   5      730.18      783.81     26.35 o 
   5  -3   5       21.43       54.98     23.09 o 
   6  -3   5     1168.13     1083.30     28.55 o 
   7  -3   5      772.65      786.07     85.69 o 
   8  -3   5       16.87       37.61     27.28 o 
   9  -3   5     3283.86     3183.67     68.40 o 
  10  -3   5       16.06       63.34     22.55 o 
  11  -3   5     1587.19     1637.80    104.52 o 
  12  -3   5      493.18      526.24     51.88 o 
  13  -3   5       67.13       90.69     50.73 o 
  14  -3   5        2.53       72.24     53.03 o 
  15  -3   5     1940.41     1996.73     46.88 o 
 -16  -2   5       10.40       59.59     33.85 o 
 -15  -2   5     4305.41     4283.24    349.09 o 
 -14  -2   5      132.34      176.15     30.62 o 
 -13  -2   5     5669.53     5954.61    411.63 o 
 -12  -2   5      442.26      496.68     31.42 o 
 -11  -2   5     7539.52     7310.94    513.11 o 
 -10  -2   5     1821.14     1872.34    167.90 o 
  -9  -2   5     5867.63     5425.02    360.79 o 
  -8  -2   5      682.31      600.79     35.56 o 
  -7  -2   5    24314.84    21811.07   1935.24 o 
  -6  -2   5      786.25      770.34     72.15 o 
  -5  -2   5    32063.06    32638.48   1042.32 o 
  -4  -2   5      976.12     1047.08     27.10 o 
  -3  -2   5    24610.75    24436.69    678.46 o 
  -2  -2   5      296.68      400.56     26.38 o 
  -1  -2   5    10954.01    10073.11    239.50 o 
   0  -2   5    32136.26    33235.52    407.11 o 
   1  -2   5     2976.62     2868.89     47.65 o 
   2  -2   5     4257.10     3973.22    114.13 o 
   3  -2   5    31552.21    32285.00     84.70 o 
   4  -2   5     2249.73     2248.61     63.02 o 
   5  -2   5    15229.03    15310.20    172.93 o 
   6  -2   5     6015.81     5838.81     68.40 o 
   7  -2   5     2138.96     2135.53     31.36 o 
   8  -2   5     5597.01     5539.89     66.48 o 
   9  -2   5    14038.47    14370.02     52.51 o 
  10  -2   5     1830.08     1770.00     28.24 o 
  11  -2   5     3301.88     3410.53     37.66 o 
  12  -2   5     1352.89     1365.90     28.53 o 
  13  -2   5     2953.02     2959.74     58.41 o 
  14  -2   5      540.95      517.24     40.73 o 
  15  -2   5     1451.01     1311.17     62.25 o 
 -16  -1   5     1596.14     1638.64    206.14 o 
 -15  -1   5     1674.30     1506.57     98.23 o 
 -14  -1   5     1955.41     1982.71    222.59 o 
 -13  -1   5     2091.99     2218.95    240.36 o 
 -12  -1   5     2652.06     2727.09    225.66 o 
 -11  -1   5     5575.58     5452.30    497.78 o 
 -10  -1   5     4133.50     3746.07    433.52 o 
  -9  -1   5     7830.36     7442.12    755.56 o 
  -8  -1   5     1813.95     1686.21    247.86 o 
  -7  -1   5     9306.56     9011.23    877.18 o 
  -6  -1   5    12569.78    11379.93    522.67 o 
  -5  -1   5    15614.59    16541.37    832.49 o 
  -4  -1   5     1260.51     1388.67     63.01 o 
  -3  -1   5     6261.86     6002.08    345.67 o 
  -2  -1   5      138.49      160.90     30.02 o 
  -1  -1   5    25939.18    23929.31    817.34 o 
   0  -1   5     1538.50     1295.19     40.76 o 
   1  -1   5    22119.34    20801.08    279.76 o 
   2  -1   5    19368.96    19424.63    188.68 o 
   3  -1   5    14837.01    14378.50    515.71 o 
   4  -1   5     2459.86     2556.54     39.94 o 
   5  -1   5    14553.72    14733.39     59.24 o 
   6  -1   5      222.11      246.81     31.25 o 
   7  -1   5     3933.92     3933.12     54.95 o 
   8  -1   5      700.82      742.78     28.95 o 
   9  -1   5     4420.56     4388.44     97.22 o 
  10  -1   5       40.04       66.29     27.43 o 
  11  -1   5     6323.69     6398.11     61.49 o 
  12  -1   5       12.77       25.36     61.49 o 
  13  -1   5     2378.13     2435.71     46.11 o 
  14  -1   5      211.47      288.21     54.57 o 
  15  -1   5     1835.19     1968.29     63.79 o 
 -17   0   5       99.07       95.30     35.50 o 
 -16   0   5     3960.27     3889.47    383.55 o 
 -15   0   5        7.21        5.74     42.47 o 
 -14   0   5     7236.94     7805.33    910.70 o 
 -13   0   5      214.64      250.51     27.95 o 
 -12   0   5     7170.83     7029.67    747.16 o 
 -11   0   5      890.40      921.04     83.80 o 
 -10   0   5     7842.74     7299.21    627.55 o 
  -9   0   5      488.67      375.52     49.96 o 
  -8   0   5    14754.84    13992.63   2784.12 o 
  -7   0   5      415.72      392.70     24.40 o 
  -6   0   5    31489.03    29465.67   1753.82 o 
  -5   0   5     1069.14     1039.26     57.46 o 
  -4   0   5    50936.60    46977.07   2668.48 o 
  -3   0   5     1823.53     1779.22    150.36 o 
  -2   0   5     9931.00     9221.41    467.60 o 
  -1   0   5       10.09       18.83     29.99 o 
   0   0   5    33277.14    32653.18    275.15 o 
   1   0   5     7602.03     7441.00    199.06 o 
   2   0   5    51339.83    50815.30    408.88 o 
   3   0   5     1824.75     1711.63     33.97 o 
   4   0   5    27945.00    27856.04     75.45 o 
   5   0   5     1274.51     1190.70     29.34 o 
   6   0   5    11013.41    10677.64    430.01 o 
   7   0   5      129.74       85.91     29.21 o 
   8   0   5    15112.87    15095.37    230.95 o 
   9   0   5       80.59      101.85     32.66 o 
  10   0   5     9371.76     9497.61    529.16 o 
  11   0   5      207.21      243.71     28.14 o 
  12   0   5     4278.20     4274.83    310.88 o 
  13   0   5       49.14       88.38     37.50 o 
  14   0   5     4021.42     4310.10     69.17 o 
  15   0   5       28.83      199.83     60.72 o 
 -17   1   5      228.90      215.44     82.55 o 
 -16   1   5      379.23      402.06     52.33 o 
 -15   1   5        5.15       38.75     29.71 o 
 -14   1   5      284.26      317.91     46.80 o 
 -13   1   5      212.49      213.74     38.60 o 
 -12   1   5     1183.22     1313.73    117.15 o 
 -11   1   5     1104.71     1098.72     85.40 o 
 -10   1   5      301.39      316.64     60.72 o 
  -9   1   5      459.79      385.41     63.02 o 
  -8   1   5     3436.74     3289.04    323.45 o 
  -7   1   5       11.31       16.03     20.79 o 
  -6   1   5     8179.25     7580.90    587.50 o 
  -5   1   5     2391.84     2457.51    237.95 o 
  -4   1   5     1442.94     1129.27    135.20 o 
  -3   1   5      758.91      735.89     37.22 o 
  -2   1   5      822.20      801.86     33.20 o 
  -1   1   5     6319.98     6172.23     52.44 o 
   0   1   5    23729.59    24562.31     79.84 o 
   1   1   5     1270.05     1233.50     39.94 o 
   2   1   5    13934.70    14154.10    295.90 o 
   3   1   5      431.23      540.05     35.05 o 
   4   1   5     6733.57     6490.13    177.15 o 
   5   1   5       79.42      105.38     33.82 o 
   6   1   5    16095.04    16499.88    471.13 o 
   7   1   5       18.23       63.35     40.73 o 
   8   1   5     4303.13     4234.94    134.11 o 
   9   1   5      266.36      215.09     27.50 o 
  10   1   5     9960.18     9816.97    415.41 o 
  11   1   5       83.77      123.46     29.42 o 
  12   1   5     4625.09     4753.55    307.43 o 
  13   1   5       25.29       67.52     37.74 o 
  14   1   5     3626.79     3502.37    270.92 o 
 -17   2   5        8.59        0.19     34.45 o 
 -16   2   5     2238.21     2035.70    311.64 o 
 -15   2   5      546.73      623.18     72.49 o 
 -14   2   5     2526.58     2637.99    279.27 o 
 -13   2   5      418.06      507.52     32.18 o 
 -12   2   5     2257.27     2225.08    163.02 o 
 -11   2   5       93.92      122.48     33.14 o 
 -10   2   5     3466.49     2862.53     34.19 o 
  -9   2   5      524.40      550.60     42.68 o 
  -8   2   5    11247.16    10717.48   1074.81 o 
  -7   2   5      735.37      789.52     73.68 o 
  -6   2   5     5626.29     5042.26    436.15 o 
  -5   2   5     1017.15      952.36     97.49 o 
  -4   2   5     8095.95     6842.77    178.85 o 
  -3   2   5      902.93      721.47     31.36 o 
  -2   2   5     9995.02     9676.97    377.75 o 
  -1   2   5      787.79      690.45     32.64 o 
   0   2   5    18759.70    18593.91    313.96 o 
   1   2   5     3110.69     3574.50     42.66 o 
   2   2   5     1361.87     1200.46     31.75 o 
   3   2   5      165.81      185.60     26.71 o 
   4   2   5     2164.34     2301.90     32.50 o 
   5   2   5      741.47      764.90     55.34 o 
   6   2   5      933.79      803.57     34.24 o 
   7   2   5      738.71      820.84     46.88 o 
   8   2   5      386.01      415.99     27.01 o 
   9   2   5       80.46      112.91     33.42 o 
  10   2   5      163.39      206.63     66.48 o 
  11   2   5      233.52      256.35     35.86 o 
  12   2   5       42.03       25.41     49.96 o 
  13   2   5      446.02      532.32     40.20 o 
  14   2   5       11.96      -34.40     34.40 o 
 -17   3   5       73.67       19.48     40.46 o 
 -16   3   5     6433.64     6193.98    994.14 o 
 -15   3   5        4.82        4.14     30.18 o 
 -14   3   5     3926.22     4231.12    302.48 o 
 -13   3   5        2.76       -6.73     24.15 o 
 -12   3   5     7978.78     7858.28    534.33 o 
 -11   3   5       37.88      162.94     48.42 o 
 -10   3   5     6950.41     6226.13     56.11 o 
  -9   3   5      303.74      297.22     41.12 o 
  -8   3   5    10840.91    10200.26   1772.31 o 
  -7   3   5      520.88      521.63     66.72 o 
  -6   3   5    20993.81    17933.03    724.64 o 
  -5   3   5      506.39      449.48     41.15 o 
  -4   3   5    12687.99     9959.22    119.90 o 
  -3   3   5      803.87      835.32     30.63 o 
  -2   3   5    28399.49    25721.64    206.74 o 
  -1   3   5      487.12      392.91     30.07 o 
   0   3   5    20185.66    20907.45    401.96 o 
   1   3   5       23.81       30.74     26.13 o 
   2   3   5    13412.63    14193.59    998.36 o 
   3   3   5       76.68      129.70     58.03 o 
   4   3   5    13026.35    12965.42    261.70 o 
   5   3   5      676.25      747.91     29.59 o 
   6   3   5    19500.27    20004.33    683.25 o 
   7   3   5      635.55      626.65     39.97 o 
   8   3   5     7393.59     7709.60    377.36 o 
   9   3   5        2.02       28.82     41.89 o 
  10   3   5     5077.86     5161.19    200.59 o 
  11   3   5      337.19      304.54     36.14 o 
  12   3   5     2481.96     2558.38    155.25 o 
  13   3   5      377.07      366.82     34.24 o 
 -17   4   5     3118.94     2937.54    422.71 o 
 -16   4   5      385.68      412.49    111.06 o 
 -15   4   5     1827.62     1926.31    285.14 o 
 -14   4   5      225.58      255.23     44.96 o 
 -13   4   5     3653.58     3816.40    236.72 o 
 -12   4   5       34.84       93.76     47.65 o 
 -11   4   5     5547.38     5031.02     61.49 o 
 -10   4   5     5459.51     5298.52    520.32 o 
  -9   4   5     4647.23     4577.79    649.44 o 
  -8   4   5     1608.10     1527.69     88.71 o 
  -7   4   5     9407.69     8763.89    670.80 o 
  -6   4   5     1634.52     1596.67    147.91 o 
  -5   4   5     5649.85     4553.08     39.68 o 
  -4   4   5     4972.65     4410.02     68.02 o 
  -3   4   5    26801.43    22634.53    244.02 o 
  -2   4   5     6353.35     5623.64    183.69 o 
  -1   4   5    14716.99    14266.14    364.30 o 
   0   4   5      150.14       97.54     28.71 o 
   1   4   5     1983.27     2089.42     67.63 o 
   2   4   5     1506.17     1601.26    101.45 o 
   3   4   5    10932.04    11421.56    453.07 o 
   4   4   5     2894.05     3020.93    237.49 o 
   5   4   5     4559.80     4857.33    210.97 o 
   6   4   5     3223.98     3300.55     83.77 o 
   7   4   5     3713.48     3865.42    201.75 o 
   8   4   5     3940.20     4113.86    251.32 o 
   9   4   5     4032.05     4336.08    305.50 o 
  10   4   5     1242.98     1319.34    161.78 o 
  11   4   5      797.64      902.86    131.42 o 
  12   4   5      494.36      600.69     99.53 o 
  13   4   5      649.32      585.13    119.13 o 
 -17   5   5     4204.45     3619.28    788.16 o 
 -16   5   5     1252.11     1119.27     89.54 o 
 -15   5   5     2440.56     2389.52    321.64 o 
 -14   5   5      342.92      436.42     68.79 o 
 -13   5   5     3680.46     3970.87    492.65 o 
 -12   5   5      630.39      621.77     35.35 o 
 -11   5   5     9754.42     8532.59     60.72 o 
 -10   5   5     3451.51     3383.69    355.84 o 
  -9   5   5     7773.88     7641.69   1114.80 o 
  -8   5   5     5449.65     5104.16    254.55 o 
  -7   5   5     6840.20     6311.95    371.79 o 
  -6   5   5      447.38      419.01     24.18 o 
  -5   5   5    19180.55    16301.21    530.69 o 
  -4   5   5       96.99       93.21     41.50 o 
  -3   5   5     4713.47     3912.07     46.50 o 
  -2   5   5     2108.43     2267.87     39.13 o 
  -1   5   5     5215.32     4424.01    139.88 o 
   0   5   5       25.43       33.70     32.88 o 
   1   5   5    20202.89    20562.79    963.01 o 
   2   5   5     1623.40     1754.86    106.83 o 
   3   5   5    17983.67    18797.64    802.76 o 
   4   5   5       87.00       92.96     36.12 o 
   5   5   5    14644.06    15467.56    901.53 o 
   6   5   5      110.89      130.55     32.05 o 
   7   5   5    12059.69    12556.36    922.28 o 
   8   5   5        3.77       29.03     28.44 o 
   9   5   5     5669.29     5836.50    419.64 o 
  10   5   5       42.12       43.85     29.99 o 
  11   5   5     5406.53     5509.63    586.80 o 
  12   5   5      153.26      148.02     41.26 o 
 -17   6   5      255.32      228.66     79.55 o 
 -16   6   5        3.66       91.11     49.96 o 
 -15   6   5      123.36      169.58     31.99 o 
 -14   6   5        0.90       42.66     71.09 o 
 -13   6   5      246.97      137.57     49.19 o 
 -12   6   5      332.48      374.29     47.65 o 
 -11   6   5       29.90       89.92     47.65 o 
 -10   6   5      156.38      215.90     28.14 o 
  -9   6   5        0.73       -0.43     58.03 o 
  -8   6   5      117.83      117.39     27.21 o 
  -7   6   5     1008.16     1076.56     49.95 o 
  -6   6   5       42.72       52.40     26.59 o 
  -5   6   5      844.43      770.07     35.05 o 
  -4   6   5       25.02        5.95     27.58 o 
  -3   6   5        1.46       11.14     31.52 o 
  -2   6   5      418.68      347.86     54.18 o 
  -1   6   5      842.16      899.59     68.02 o 
   0   6   5       94.34      139.58     32.59 o 
   1   6   5     1249.47     1269.40     88.38 o 
   2   6   5       65.49       85.74     33.96 o 
   3   6   5      133.19      138.53     29.00 o 
   4   6   5      125.70      192.99     58.80 o 
   5   6   5     1585.31     1598.13    131.42 o 
   6   6   5        1.82        5.36     55.34 o 
   7   6   5     1863.95     1939.26    224.42 o 
   8   6   5      292.64      279.34     35.59 o 
   9   6   5      321.42      398.00    123.74 o 
  10   6   5       17.32      -35.33     37.77 o 
  11   6   5     1469.20     1386.53    196.37 o 
  12   6   5       13.30       10.96     34.55 o 
 -17   7   5     3613.50     2883.66    278.99 o 
 -16   7   5       78.87       15.59     88.00 o 
 -15   7   5     2924.33     3112.30    303.97 o 
 -14   7   5      424.52      411.25     36.14 o 
 -13   7   5     1528.99     1424.92     41.50 o 
 -12   7   5       81.00       88.38     49.96 o 
 -11   7   5     9081.48     9296.95   1164.37 o 
 -10   7   5     2015.71     2246.47    342.01 o 
  -9   7   5     7397.72     7738.09   1323.47 o 
  -8   7   5      344.64      290.41     25.72 o 
  -7   7   5      609.24      551.28     28.95 o 
  -6   7   5     2467.05     2699.04     38.59 o 
  -5   7   5     5471.54     5314.91     85.31 o 
  -4   7   5       24.92      156.72     67.25 o 
  -3   7   5    16945.73    17434.51    130.66 o 
  -2   7   5      152.55      164.33     26.59 o 
  -1   7   5    16606.30    15940.04    206.74 o 
   0   7   5      133.83      181.79     34.59 o 
   1   7   5     8409.78     8286.21    848.49 o 
   2   7   5      121.59      172.91     35.02 o 
   3   7   5     7303.38     7444.63    436.54 o 
   4   7   5      762.63      733.77     48.80 o 
   5   7   5     2136.78     2332.37    220.19 o 
   6   7   5     1281.15     1291.54    171.77 o 
   7   7   5     2528.92     2558.08    468.06 o 
   8   7   5        3.46       -5.40     36.11 o 
   9   7   5     2980.78     2868.94    543.37 o 
  10   7   5      106.28      111.93     39.97 o 
  11   7   5     1169.56     1074.94    221.35 o 
 -17   8   5      659.56      631.96    151.02 o 
 -16   8   5      206.31      248.30     39.94 o 
 -15   8   5     1243.69     1338.87    144.49 o 
 -14   8   5      255.85      278.99     37.66 o 
 -13   8   5     2968.26     2921.31     57.64 o 
 -12   8   5     1777.71     1859.92     55.34 o 
 -11   8   5     4780.86     5207.50    749.35 o 
 -10   8   5     1449.61     1581.00    213.66 o 
  -9   8   5     1717.27     1887.49    196.75 o 
  -8   8   5      494.89      655.38     26.40 o 
  -7   8   5     5090.59     5090.05     35.87 o 
  -6   8   5      722.97      703.49     34.78 o 
  -5   8   5     7365.16     7830.04    167.93 o 
  -4   8   5      227.03      284.11     27.99 o 
  -3   8   5     6331.36     6508.35     67.25 o 
  -2   8   5       27.18      123.35     34.24 o 
  -1   8   5     5665.49     5854.62     45.92 o 
   0   8   5      882.12      928.25     36.40 o 
   1   8   5     6502.03     6366.44    331.64 o 
   2   8   5       32.47       42.93     50.34 o 
   3   8   5     5884.08     6223.02    385.43 o 
   4   8   5      327.96      383.78     52.26 o 
   5   8   5     2520.90     2937.02    250.94 o 
   6   8   5      247.93      274.34     62.64 o 
   7   8   5     4024.00     4265.67    675.57 o 
   8   8   5       11.88       38.43     60.72 o 
   9   8   5     3250.15     3465.09    702.47 o 
  10   8   5      260.34      246.69     53.80 o 
 -16   9   5     2013.87     1486.64    252.09 o 
 -15   9   5      224.12      243.70     32.64 o 
 -14   9   5     4309.50     4154.09     66.87 o 
 -13   9   5        9.06       20.75     36.12 o 
 -12   9   5     3219.30     3227.97     47.65 o 
 -11   9   5      772.63      801.72    158.71 o 
 -10   9   5     5257.65     5998.41    853.11 o 
  -9   9   5      648.31      795.59     86.85 o 
  -8   9   5     1398.45     1497.51     67.25 o 
  -7   9   5      171.52      209.19     32.88 o 
  -6   9   5     4839.08     5321.86    196.75 o 
  -5   9   5       19.39       82.04     35.35 o 
  -4   9   5     5455.78     5847.85     45.38 o 
  -3   9   5       11.25       21.13     33.39 o 
  -2   9   5     4670.48     4997.40     44.29 o 
  -1   9   5      916.04      987.53     69.55 o 
   0   9   5     7435.95     7533.27     44.83 o 
   1   9   5      855.82      858.61     85.69 o 
   2   9   5     4085.96     4387.40    333.56 o 
   3   9   5      223.41      268.14     27.72 o 
   4   9   5     2296.73     2675.70    496.49 o 
   5   9   5       25.94      100.30     35.32 o 
   6   9   5     3824.42     4125.76    634.45 o 
   7   9   5      171.34      136.57     38.03 o 
   8   9   5     3283.22     3114.91    370.83 o 
   9   9   5        3.70       10.59     32.98 o 
 -16  10   5      439.95      406.74     42.12 o 
 -15  10   5      639.38      548.26     41.50 o 
 -14  10   5      973.45      815.45     42.27 o 
 -13  10   5      281.44      156.79     53.03 o 
 -12  10   5      533.42      425.02     36.89 o 
 -11  10   5      349.91      463.44     45.35 o 
 -10  10   5     1104.52     1241.76    149.49 o 
  -9  10   5      207.82      282.82     49.57 o 
  -8  10   5     1243.49     1400.39     88.77 o 
  -7  10   5       85.51      131.79     62.64 o 
  -6  10   5     4144.49     4978.38     36.40 o 
  -5  10   5     1020.40     1033.79     27.44 o 
  -4  10   5     5575.64     6283.94    242.48 o 
  -3  10   5      141.42      234.28     27.58 o 
  -2  10   5     2242.34     2482.55     30.70 o 
  -1  10   5       10.10       81.78     51.11 o 
   0  10   5     2565.13     3013.13    131.42 o 
   1  10   5      865.97      944.44    116.05 o 
   2  10   5     4491.60     5185.84    349.31 o 
   3  10   5      530.54      570.24     59.95 o 
   4  10   5     3821.55     4011.12    355.84 o 
   5  10   5       18.03       25.36     36.96 o 
   6  10   5     1887.58     1791.87     57.26 o 
   7  10   5       92.49       80.30     40.48 o 
   8  10   5     2923.32     2437.77    391.97 o 
 -16  11   5      545.19      412.30    109.90 o 
 -15  11   5       15.26       31.68     32.55 o 
 -14  11   5     1213.09     1071.38     60.72 o 
 -13  11   5        3.06       89.15     53.03 o 
 -12  11   5      465.36      478.05     53.80 o 
 -11  11   5        0.15       36.80     30.14 o 
 -10  11   5      680.08      849.38    217.50 o 
  -9  11   5       37.16       23.83     33.05 o 
  -8  11   5     2477.81     2956.26    104.14 o 
  -7  11   5      291.93      347.37     34.24 o 
  -6  11   5     1277.29     1557.91     91.46 o 
  -5  11   5      209.05      319.48     34.24 o 
  -4  11   5      806.54      962.53     34.97 o 
  -3  11   5      168.22      275.38     27.72 o 
  -2  11   5     1149.97     1385.85     55.72 o 
  -1  11   5      459.88      521.53     56.87 o 
   0  11   5        9.68       12.79     29.11 o 
   1  11   5      120.22      139.97     29.00 o 
   2  11   5      223.44      211.03     51.49 o 
   3  11   5        5.44       38.02     29.85 o 
   4  11   5       46.17      106.02     51.88 o 
   5  11   5       70.32       35.27     68.40 o 
   6  11   5       68.30      167.38     40.48 o 
   7  11   5       49.96       87.62     49.96 o 
 -15  12   5      186.66      131.53     58.41 o 
 -14  12   5     3340.36     2696.12     69.17 o 
 -13  12   5        3.32       99.91     53.80 o 
 -12  12   5     3346.11     3150.34     66.10 o 
 -11  12   5       16.15       36.81     32.12 o 
 -10  12   5     5610.73     6626.73   1582.86 o 
  -9  12   5      243.81      236.72     49.96 o 
  -8  12   5     7237.93     8698.71    405.80 o 
  -7  12   5      510.82      520.17     32.66 o 
  -6  12   5     2645.02     3366.34    466.90 o 
  -5  12   5      366.64      470.96     36.11 o 
  -4  12   5     2940.57     3961.80    348.16 o 
  -3  12   5       16.42      -10.29     59.95 o 
  -2  12   5     8143.52    10263.53   1406.47 o 
  -1  12   5      159.97      229.12     39.58 o 
   0  12   5     6737.20     7941.00    727.45 o 
   1  12   5      187.51      252.40    106.83 o 
   2  12   5     2451.08     2415.50    317.80 o 
   3  12   5       39.71       83.55     30.85 o 
   4  12   5     2521.85     2401.92    562.97 o 
   5  12   5       82.20      131.08     62.64 o 
   6  12   5     2096.08     1605.35    188.68 o 
 -14  13   5      564.38      385.05     61.49 o 
 -13  13   5      737.31      621.77     59.95 o 
 -12  13   5     1015.48      786.24     59.95 o 
 -11  13   5     2535.32     2844.83    587.95 o 
 -10  13   5      758.30      825.83    122.59 o 
  -9  13   5     1138.89     1177.44     56.87 o 
  -8  13   5      762.31      787.01     42.27 o 
  -7  13   5     1016.44     1297.90    109.90 o 
  -6  13   5      270.54      390.06     44.58 o 
  -5  13   5     1147.55     1676.79    245.94 o 
  -4  13   5     1832.40     2247.65    245.94 o 
  -3  13   5     1458.88     1895.37    249.78 o 
  -2  13   5     1112.83     1415.66    159.48 o 
  -1  13   5     1293.98     1329.49    262.46 o 
   0  13   5      912.91      853.88     85.31 o 
   1  13   5     1284.73     1422.33     42.66 o 
   2  13   5      400.66      428.48     34.09 o 
   3  13   5      936.56      725.68    108.75 o 
   4  13   5      856.31      817.27     47.65 o 
   5  13   5      344.57      284.16     59.18 o 
 -13  14   5     1525.11     1191.27     66.87 o 
 -12  14   5       12.35       31.51     39.97 o 
 -11  14   5     3098.36     3369.62    779.71 o 
 -10  14   5        7.40      111.44     54.57 o 
  -9  14   5     2360.94     2261.11     64.56 o 
  -8  14   5      111.92      172.16     39.20 o 
  -7  14   5     1041.30     1303.07    255.16 o 
  -6  14   5      165.84      238.72     38.59 o 
  -5  14   5     2447.00     3037.31    667.11 o 
  -4  14   5      218.62      200.53     73.40 o 
  -3  14   5     2523.08     3054.69    836.58 o 
  -2  14   5       19.58       48.04     60.33 o 
  -1  14   5     3317.88     4065.63    712.84 o 
   0  14   5       13.83       49.35     47.65 o 
   1  14   5     1308.53     1397.67    307.43 o 
   2  14   5       82.24       89.48     53.80 o 
   3  14   5     2050.81     1675.84    116.82 o 
 -12  15   5       21.65       56.11     42.27 o 
 -11  15   5        6.37       43.79     48.86 o 
 -10  15   5       46.82       52.26     56.87 o 
  -9  15   5       49.85       79.16     39.97 o 
  -8  15   5      727.08      636.37     59.95 o 
  -7  15   5       16.10       49.96     55.34 o 
  -6  15   5       45.29       51.47     32.13 o 
  -5  15   5      296.69      315.20    118.74 o 
  -4  15   5      570.62      659.46    183.30 o 
  -3  15   5      363.22      345.55     49.96 o 
  -2  15   5       66.33       46.82     49.57 o 
  -1  15   5      209.27      213.84     52.65 o 
   0  15   5       72.08       46.40     33.83 o 
   1  15   5      483.79      518.76    125.28 o 
  -9  16   5      998.76      657.89     66.87 o 
  -8  16   5       86.75       53.03     59.18 o 
  -7  16   5     1197.77      827.74     64.56 o 
  -6  16   5       72.35       24.59     42.27 o 
  -5  16   5     1729.90     1725.59    185.61 o 
  -4  16   5        0.37       19.39     55.72 o 
  -3  16   5      142.43      165.18     42.66 o 
  -2  16   5        8.54       62.25     58.41 o 
   2 -18   6      119.60      134.39     40.83 o 
   3 -18   6      193.64       80.83     63.55 o 
   4 -18   6      518.27      415.95     37.71 o 
   5 -18   6      174.54      147.83     36.24 o 
   6 -18   6      320.59      294.95     36.97 o 
  -2 -17   6     1428.77     1379.57     49.19 o 
  -1 -17   6        4.50      -16.89     36.93 o 
   0 -17   6     3581.23     3527.00    805.42 o 
   1 -17   6       62.27       39.04     33.85 o 
   2 -17   6     3378.23     3393.66    441.57 o 
   3 -17   6        0.17       38.86     68.40 o 
   4 -17   6     2304.70     2172.45    266.05 o 
   5 -17   6       98.22      104.22     33.57 o 
   6 -17   6     3375.18     2938.79    344.60 o 
   7 -17   6       36.66       37.66     31.88 o 
   8 -17   6     1577.94     1199.79    209.43 o 
   9 -17   6       96.70      126.85     51.49 o 
  -4 -16   6     1398.63     1512.53     48.42 o 
  -3 -16   6      275.20      265.92     59.18 o 
  -2 -16   6     1023.19     1318.09     59.95 o 
  -1 -16   6      810.42      807.28    146.08 o 
   0 -16   6      809.74      754.49     73.42 o 
   1 -16   6      253.81      297.09     28.91 o 
   2 -16   6     1312.08     1380.23    170.98 o 
   3 -16   6      664.36      602.59     40.75 o 
   4 -16   6     1084.95     1139.50    108.99 o 
   5 -16   6      760.74      841.14    126.52 o 
   6 -16   6     1896.38     1914.43     87.87 o 
   7 -16   6      396.32      393.76     55.34 o 
   8 -16   6     2236.50     2084.75    171.39 o 
   9 -16   6       98.01      110.41     29.61 o 
  10 -16   6     1399.12     1235.33    153.33 o 
  11 -16   6      420.49      332.02     45.35 o 
  -6 -15   6      230.22      246.71     43.81 o 
  -5 -15   6      750.84      670.96     43.81 o 
  -4 -15   6      608.18      864.63     57.64 o 
  -3 -15   6     2013.85     2339.51     60.72 o 
  -2 -15   6      477.89      608.70     55.34 o 
  -1 -15   6     1773.93     1806.96     93.13 o 
   0 -15   6      246.84      247.37     40.55 o 
   1 -15   6     3535.76     3466.46    286.28 o 
   2 -15   6      995.60     1112.49    206.36 o 
   3 -15   6     3388.24     3597.05    234.81 o 
   4 -15   6      187.56      223.90     30.46 o 
   5 -15   6     3222.23     3390.57    158.32 o 
   6 -15   6      633.50      674.98     37.54 o 
   7 -15   6     2509.34     2429.13     39.70 o 
   8 -15   6      299.74      287.61     32.24 o 
   9 -15   6     1873.44     1675.37    101.83 o 
  10 -15   6       39.02       32.16     56.49 o 
  11 -15   6     1278.60     1326.24     69.94 o 
  12 -15   6        9.05      131.03     50.34 o 
  -7 -14   6       65.12       96.07     57.64 o 
  -6 -14   6      938.58     1016.04     59.95 o 
  -5 -14   6        0.20      118.36     53.03 o 
  -4 -14   6      452.32      644.06     56.11 o 
  -3 -14   6      393.23      468.06     53.80 o 
  -2 -14   6     1083.34     1228.93     55.34 o 
  -1 -14   6      125.56      129.41     33.59 o 
   0 -14   6       18.36       -1.74     33.56 o 
   1 -14   6       74.63       70.54     29.13 o 
   2 -14   6     1741.40     2059.06    280.53 o 
   3 -14   6      112.66      108.92     30.20 o 
   4 -14   6     2999.51     3282.41    120.86 o 
   5 -14   6       74.32      105.06     63.79 o 
   6 -14   6      800.28      810.38    101.37 o 
   7 -14   6      287.19      304.98     36.68 o 
   8 -14   6     2117.31     2297.46     44.19 o 
   9 -14   6      253.29      249.25     30.43 o 
  10 -14   6      280.81      340.92     38.57 o 
  11 -14   6      253.99      189.29     33.12 o 
  12 -14   6      603.77      577.80     43.42 o 
  13 -14   6       10.07      217.05    122.59 o 
  -9 -13   6     2436.36     2209.62     53.03 o 
  -8 -13   6       71.06      159.09     59.18 o 
  -7 -13   6     4835.80     4706.68     56.11 o 
  -6 -13   6       13.55      -39.20     39.20 o 
  -5 -13   6     4548.12     4648.27     51.49 o 
  -4 -13   6       86.12       84.54     50.73 o 
  -3 -13   6     3345.26     3308.67     46.88 o 
  -2 -13   6      103.61       72.07     30.75 o 
  -1 -13   6     2786.47     3118.05    263.93 o 
   0 -13   6      156.92      218.69     32.20 o 
   1 -13   6     3394.52     3518.44    231.14 o 
   2 -13   6        0.72        0.00     34.24 o 
   3 -13   6     3611.21     3696.85    309.39 o 
   4 -13   6      553.73      581.35     57.14 o 
   5 -13   6     5267.03     4905.87    358.92 o 
   6 -13   6       87.47       74.29     36.84 o 
   7 -13   6     1348.51     1476.38    173.31 o 
   8 -13   6       42.22       45.73     35.87 o 
   9 -13   6      563.51      662.90     31.92 o 
  10 -13   6      278.97      266.29     44.58 o 
  11 -13   6     2602.13     2729.71     45.10 o 
  12 -13   6     1081.90     1074.49     41.85 o 
  13 -13   6     1280.26     1258.50     32.88 o 
 -10 -12   6       76.88      100.68     42.27 o 
  -9 -12   6     5096.14     5031.79     72.24 o 
  -8 -12   6       32.23       46.88     36.89 o 
  -7 -12   6     6907.15     6930.91     69.94 o 
  -6 -12   6      167.11      205.98     49.96 o 
  -5 -12   6     4864.91     5114.02     61.49 o 
  -4 -12   6     1048.94      860.02     37.66 o 
  -3 -12   6     2434.05     2538.57     44.58 o 
  -2 -12   6       36.37       83.41     36.17 o 
  -1 -12   6     3980.81     4076.17    172.57 o 
   0 -12   6       77.49       79.71     26.76 o 
   1 -12   6     9598.41     8124.96   1580.08 o 
   2 -12   6      334.87      362.24     27.95 o 
   3 -12   6     9177.24     9357.85    672.30 o 
   4 -12   6      596.21      626.01     32.69 o 
   5 -12   6     4319.54     5040.33    103.76 o 
   6 -12   6       67.71       83.27     26.59 o 
   7 -12   6     3602.52     4155.24    254.39 o 
   8 -12   6      196.07      192.71     40.35 o 
   9 -12   6     6942.81     7334.99    107.98 o 
  10 -12   6      803.40      796.41     86.85 o 
  11 -12   6     7176.90     7419.30     42.38 o 
  12 -12   6        5.64       11.68     74.93 o 
  13 -12   6     4098.44     3825.35     38.85 o 
  14 -12   6      135.99      194.07    100.30 o 
 -11 -11   6        2.68       40.73     41.50 o 
 -10 -11   6     1668.73     1311.17     46.88 o 
  -9 -11   6        1.30      -12.30     54.57 o 
  -8 -11   6     1317.39     1022.19     39.97 o 
  -7 -11   6      155.56      244.40     48.42 o 
  -6 -11   6     2423.62     2366.41     53.80 o 
  -5 -11   6      279.13      342.78     34.59 o 
  -4 -11   6     2087.56     2241.90     53.03 o 
  -3 -11   6      161.65      239.02     47.65 o 
  -2 -11   6     2054.17     1927.08    235.38 o 
  -1 -11   6      142.54      168.36     30.97 o 
   0 -11   6     3329.10     3135.24    268.77 o 
   1 -11   6      914.40      983.16     63.02 o 
   2 -11   6     3659.75     3907.39    244.91 o 
   3 -11   6      313.31      298.68     32.68 o 
   4 -11   6     2329.11     2301.33    140.33 o 
   5 -11   6     2266.59     2401.76     55.34 o 
   6 -11   6     2382.18     2555.47     55.34 o 
   7 -11   6     1378.97     1285.04     37.66 o 
   8 -11   6      254.61      335.09     49.19 o 
   9 -11   6     1617.69     1661.63     39.97 o 
  10 -11   6     1810.01     2002.88     41.50 o 
  11 -11   6      371.86      594.10     52.26 o 
  12 -11   6     1042.07      967.62     40.73 o 
  13 -11   6      897.64      958.40     57.64 o 
  14 -11   6      209.52      192.14     40.73 o 
 -12 -10   6      113.58      102.22     43.04 o 
 -11 -10   6     1389.17     1441.06     62.25 o 
 -10 -10   6      388.11      367.37     40.73 o 
  -9 -10   6     1454.11     1518.68     56.11 o 
  -8 -10   6      697.45      683.25     36.89 o 
  -7 -10   6     2371.53     2494.76     53.03 o 
  -6 -10   6      212.96      253.63     47.65 o 
  -5 -10   6     2158.16     2105.86     40.73 o 
  -4 -10   6     2391.01     2245.74     40.73 o 
  -3 -10   6     7729.78     7504.25     56.11 o 
  -2 -10   6     6064.77     6072.71    775.58 o 
  -1 -10   6    13098.00    11674.44    173.90 o 
   0 -10   6     5370.63     5232.81    324.16 o 
   1 -10   6     1736.79     1931.40     38.72 o 
   2 -10   6     3795.96     3807.19     85.98 o 
   3 -10   6     1699.02     1809.69     53.42 o 
   4 -10   6     4393.17     4515.61     72.24 o 
   5 -10   6     6069.28     6153.12     64.56 o 
   6 -10   6     3503.04     3619.93     56.87 o 
   7 -10   6     2193.02     2119.70     51.49 o 
   8 -10   6     2643.61     2867.51     53.80 o 
   9 -10   6     1485.51     1673.93     50.73 o 
  10 -10   6     2264.11     2506.29     54.57 o 
  11 -10   6     2658.06     2518.58     45.35 o 
  12 -10   6     2595.66     2606.20     59.18 o 
  13 -10   6      337.89      342.78     38.43 o 
  14 -10   6     1190.61     1107.50     59.95 o 
  15 -10   6      415.32      317.42     60.72 o 
 -12  -9   6      387.95      352.00     41.50 o 
 -11  -9   6      496.57      493.42     40.73 o 
 -10  -9   6     1856.45     1498.70     43.04 o 
  -9  -9   6     1876.55     1846.09     53.80 o 
  -8  -9   6      359.47      363.53     34.59 o 
  -7  -9   6      594.62      581.80     35.35 o 
  -6  -9   6     2586.16     2719.95     52.26 o 
  -5  -9   6     1513.02     1414.16     36.89 o 
  -4  -9   6     2262.09     2012.87     52.26 o 
  -3  -9   6     3707.87     3543.08     45.35 o 
  -2  -9   6       48.16      100.93     27.33 o 
  -1  -9   6     1411.09     1318.89    166.85 o 
   0  -9   6     2783.44     2913.62    148.00 o 
   1  -9   6     2237.41     2055.91     43.81 o 
   2  -9   6      891.51      897.07     60.33 o 
   3  -9   6     4928.08     5135.51    208.67 o 
   4  -9   6      190.74      229.12     33.94 o 
   5  -9   6     3211.81     3243.65    153.71 o 
   6  -9   6      756.63      802.04     47.65 o 
   7  -9   6     1030.41      947.57     29.55 o 
   8  -9   6     2591.88     2868.00     38.06 o 
   9  -9   6     1896.99     1985.97     39.97 o 
  10  -9   6     1165.71     1226.63     50.73 o 
  11  -9   6      857.86      857.72     50.73 o 
  12  -9   6       35.27       96.07     36.12 o 
  13  -9   6      819.42      677.87     54.57 o 
  14  -9   6      233.16      202.90     56.87 o 
  15  -9   6      227.67      305.89     43.04 o 
 -13  -8   6        3.15       26.13     59.18 o 
 -12  -8   6     4734.06     4759.71     68.40 o 
 -11  -8   6       35.36       -3.84     52.26 o 
 -10  -8   6     4132.78     4511.47     62.25 o 
  -9  -8   6      126.01       46.88     35.35 o 
  -8  -8   6     6751.73     6994.70     54.57 o 
  -7  -8   6      205.77      142.18     33.05 o 
  -6  -8   6    11048.12    10015.15     60.72 o 
  -5  -8   6        0.33      -11.53     31.51 o 
  -4  -8   6    11365.49    11318.64     64.56 o 
  -3  -8   6       67.19       93.00     45.35 o 
  -2  -8   6    13394.80    12421.63    240.60 o 
  -1  -8   6      642.85      569.54     36.77 o 
   0  -8   6    17201.41    18709.91     92.23 o 
   1  -8   6      120.91       92.70     32.55 o 
   2  -8   6     8422.81     8081.47    867.53 o 
   3  -8   6     2074.54     2204.35     37.52 o 
   4  -8   6    11349.92    11101.73    493.03 o 
   5  -8   6       35.09       22.48     32.85 o 
   6  -8   6    14681.45    13059.29    818.90 o 
   7  -8   6      110.70      179.46     59.56 o 
   8  -8   6    13671.59    13782.97    391.97 o 
   9  -8   6      224.52      281.45     65.71 o 
  10  -8   6     5753.56     6016.96    139.49 o 
  11  -8   6       40.06       78.37     39.85 o 
  12  -8   6     5545.41     5699.67     52.26 o 
  13  -8   6      241.12      227.49     50.73 o 
  14  -8   6     6062.16     6349.10     70.71 o 
  15  -8   6      156.34      292.05     40.73 o 
 -14  -7   6      501.38      488.04     61.49 o 
 -13  -7   6        2.51       36.12     39.97 o 
 -12  -7   6     1590.66     1500.24     45.35 o 
 -11  -7   6      584.30      569.51     37.66 o 
 -10  -7   6     2682.13     3015.07     55.34 o 
  -9  -7   6      588.27      594.10     37.66 o 
  -8  -7   6     2421.68     2636.94     41.50 o 
  -7  -7   6     1211.44     1052.93     36.12 o 
  -6  -7   6     4363.07     4566.80     56.87 o 
  -5  -7   6     1001.93     1015.27     49.19 o 
  -4  -7   6     5438.17     5213.17     50.73 o 
  -3  -7   6     1144.35     1225.09     48.42 o 
  -2  -7   6     7980.98     7930.68    835.81 o 
  -1  -7   6     2904.50     2899.43    212.04 o 
   0  -7   6     6801.58     7011.47     68.40 o 
   1  -7   6      185.37      169.01     26.46 o 
   2  -7   6     6133.81     6255.25    106.30 o 
   3  -7   6      693.93      801.21     27.80 o 
   4  -7   6    10676.85    11007.68    330.68 o 
   5  -7   6      293.01      373.55     23.19 o 
   6  -7   6     4774.89     5162.98     67.26 o 
   7  -7   6      575.18      590.53     71.09 o 
   8  -7   6     5693.92     5759.83    114.90 o 
   9  -7   6      130.71      225.47     36.01 o 
  10  -7   6     5726.88     6223.85    119.51 o 
  11  -7   6      538.34      609.90     50.34 o 
  12  -7   6     3972.90     4176.72     51.02 o 
  13  -7   6      592.80      734.32     46.88 o 
  14  -7   6     4263.49     4472.17     65.24 o 
  15  -7   6      351.28      201.36     59.18 o 
 -14  -6   6      258.69      302.05     59.18 o 
 -13  -6   6      825.67      710.92     41.50 o 
 -12  -6   6     2241.69     2222.69     45.35 o 
 -11  -6   6     1227.23     1410.31     55.34 o 
 -10  -6   6     1922.20     2206.55     53.80 o 
  -9  -6   6     2754.66     2858.29     54.57 o 
  -8  -6   6     1919.47     2074.35     51.49 o 
  -7  -6   6     2648.97     2772.98     53.03 o 
  -6  -6   6      598.56      563.36     48.42 o 
  -5  -6   6     4942.96     5338.44     59.95 o 
  -4  -6   6     2352.92     2384.08     53.03 o 
  -3  -6   6     9871.87    10134.80   1517.91 o 
  -2  -6   6      345.13      316.53     24.73 o 
  -1  -6   6     5270.70     5251.37    151.98 o 
   0  -6   6      351.14      324.83     20.65 o 
   1  -6   6     4429.17     4334.30     89.07 o 
   2  -6   6     1286.10     1289.90     45.82 o 
   3  -6   6     8126.38     8021.34    170.50 o 
   4  -6   6     2089.49     2016.64    117.58 o 
   5  -6   6    14301.96    14571.61    267.28 o 
   6  -6   6      213.93      286.35     27.02 o 
   7  -6   6     3312.90     3277.86    104.87 o 
   8  -6   6       30.29       52.21     26.15 o 
   9  -6   6      440.25      466.62     42.00 o 
  10  -6   6      616.00      629.38     40.35 o 
  11  -6   6     4339.20     4325.51     73.01 o 
  12  -6   6      311.00      373.09     30.49 o 
  13  -6   6     2036.01     2092.50     44.32 o 
  14  -6   6        0.11      -21.66     34.70 o 
  15  -6   6      604.70      600.59     43.32 o 
 -15  -5   6      191.62      175.50     37.54 o 
 -14  -5   6     1992.93     2124.04    203.01 o 
 -13  -5   6        1.70       68.68     52.06 o 
 -12  -5   6     5188.18     5513.24    451.15 o 
 -11  -5   6       14.44       30.95     37.35 o 
 -10  -5   6     2202.83     2271.89    165.22 o 
  -9  -5   6       19.55      -25.36     34.59 o 
  -8  -5   6     5921.63     6265.33     61.49 o 
  -7  -5   6      693.17      795.46     47.65 o 
  -6  -5   6    10145.55    10749.90     73.01 o 
  -5  -5   6     1336.57     1291.19     48.42 o 
  -4  -5   6     5829.42     6054.07    519.72 o 
  -3  -5   6      132.56      150.96     21.95 o 
  -2  -5   6     8127.20     7901.01    571.19 o 
  -1  -5   6      106.73      117.91     27.09 o 
   0  -5   6    11922.37    12421.79    259.62 o 
   1  -5   6     3698.99     3615.67    214.44 o 
   2  -5   6     3654.71     3387.47     79.44 o 
   3  -5   6      860.41      746.37     32.99 o 
   4  -5   6     1736.19     1645.92     29.99 o 
   5  -5   6     2604.84     2595.86     64.95 o 
   6  -5   6     2280.41     2457.98     70.98 o 
   7  -5   6      134.00      156.99     22.83 o 
   8  -5   6     4180.28     4262.09    159.86 o 
   9  -5   6     1850.42     1818.73     30.46 o 
  10  -5   6     4432.21     4564.11    135.65 o 
  11  -5   6      861.83      776.25     40.35 o 
  12  -5   6     1130.38     1146.70     53.03 o 
  13  -5   6     1406.92     1423.38     42.27 o 
  14  -5   6      870.46      870.01     56.11 o 
  15  -5   6     1165.92     1346.52     60.72 o 
 -15  -4   6     3931.41     3775.50    304.44 o 
 -14  -4   6      149.14      165.23     36.53 o 
 -13  -4   6     3348.27     3533.67    200.76 o 
 -12  -4   6      682.23      671.60     40.55 o 
 -11  -4   6     7389.42     7811.25    504.77 o 
 -10  -4   6      293.35      301.34     32.93 o 
  -9  -4   6     4967.84     5045.94    388.10 o 
  -8  -4   6      853.89      740.99     28.88 o 
  -7  -4   6    10170.84    10090.65    699.83 o 
  -6  -4   6     2058.67     2032.93     86.03 o 
  -5  -4   6     8490.98     8343.02    370.70 o 
  -4  -4   6     1402.99     1589.20    113.60 o 
  -3  -4   6     2262.07     2190.42     94.18 o 
  -2  -4   6     1483.05     1584.82     59.57 o 
  -1  -4   6    26785.78    28319.35    355.40 o 
   0  -4   6     8689.92     8662.93    108.27 o 
   1  -4   6    18217.87    17912.53    337.94 o 
   2  -4   6     1472.65     1423.80     48.63 o 
   3  -4   6    13133.86    12754.06    214.54 o 
   4  -4   6      692.09      656.32     24.69 o 
   5  -4   6      515.52      497.61     32.33 o 
   6  -4   6       47.83       87.00     51.49 o 
   7  -4   6     5000.50     4773.33    164.47 o 
   8  -4   6      431.00      469.34     27.83 o 
   9  -4   6     4259.20     4458.64     39.67 o 
  10  -4   6     2777.73     2937.11    153.33 o 
  11  -4   6     1709.13     1604.47     84.54 o 
  12  -4   6       48.25      122.39     28.86 o 
  13  -4   6      131.97      182.92     37.66 o 
  14  -4   6      882.55     1046.02     56.87 o 
  15  -4   6      645.78      543.37     61.49 o 
 -16  -3   6       17.78      -23.06     36.73 o 
 -15  -3   6     6279.36     6678.71    642.21 o 
 -14  -3   6       11.42       56.17     32.79 o 
 -13  -3   6     5997.18     5757.09    469.49 o 
 -12  -3   6       45.14       46.41     28.39 o 
 -11  -3   6     8471.84     8612.05    777.76 o 
 -10  -3   6      355.69      313.67     23.77 o 
  -9  -3   6     8084.37     8170.43    362.63 o 
  -8  -3   6      777.33      854.07     26.63 o 
  -7  -3   6    21512.83    19512.54    485.73 o 
  -6  -3   6       90.27       91.88     23.86 o 
  -5  -3   6    21321.86    20987.05    551.67 o 
  -4  -3   6     1903.59     2004.27    125.91 o 
  -3  -3   6    21044.80    21751.19    753.03 o 
  -2  -3   6     1715.99     1887.12     62.93 o 
  -1  -3   6    34693.82    35390.92    889.20 o 
   0  -3   6     4984.92     5601.43    190.90 o 
   1  -3   6    18732.77    19470.56    170.52 o 
   2  -3   6      277.42      324.94     28.48 o 
   3  -3   6    11291.05    10588.07    197.14 o 
   4  -3   6     1470.48     1633.78    127.20 o 
   5  -3   6    19892.38    19644.25    189.45 o 
   6  -3   6        0.86        0.38     34.20 o 
   7  -3   6    16507.23    15476.82    340.86 o 
   8  -3   6      163.70      228.18     26.86 o 
   9  -3   6    22012.04    20949.05    204.05 o 
  10  -3   6        1.73       10.32     25.99 o 
  11  -3   6     5766.76     5991.26     37.74 o 
  12  -3   6      262.90      261.18     54.57 o 
  13  -3   6     6184.42     6193.09     66.87 o 
  14  -3   6      156.10      302.05     56.11 o 
  15  -3   6     7980.61     8328.92     79.93 o 
 -16  -2   6      170.57      160.33     36.75 o 
 -15  -2   6       16.24       78.94     35.86 o 
 -14  -2   6     1088.46     1078.12     66.71 o 
 -13  -2   6        8.71       31.57     28.98 o 
 -12  -2   6      623.25      706.68     68.20 o 
 -11  -2   6      444.30      440.32     33.53 o 
 -10  -2   6     1867.87     1960.53    172.44 o 
  -9  -2   6      103.11      141.53     31.00 o 
  -8  -2   6     1100.40     1046.44    109.14 o 
  -7  -2   6     6158.41     6626.34    298.95 o 
  -6  -2   6     3976.63     4068.70     75.43 o 
  -5  -2   6       61.35       57.26     22.66 o 
  -4  -2   6     8240.79     8401.02    306.29 o 
  -3  -2   6     1621.65     1762.01     32.76 o 
  -2  -2   6      326.76      251.39     31.62 o 
  -1  -2   6    19561.75    20897.38    547.47 o 
   0  -2   6     4052.09     4157.74    131.38 o 
   1  -2   6    19364.67    20239.01     71.64 o 
   2  -2   6     4632.74     4986.35     57.26 o 
   3  -2   6      180.14      243.69     28.44 o 
   4  -2   6     1045.28     1136.18     30.28 o 
   5  -2   6     5466.84     5488.41     63.02 o 
   6  -2   6      489.98      445.31     75.32 o 
   7  -2   6     6020.44     5957.56     68.79 o 
   8  -2   6     6366.32     6061.61    156.79 o 
   9  -2   6      898.09     1045.92     78.78 o 
  10  -2   6     1421.72     1490.71     60.33 o 
  11  -2   6     1510.04     1555.31     41.50 o 
  12  -2   6      378.48      290.56     35.87 o 
  13  -2   6     1238.64     1183.98     90.31 o 
  14  -2   6     1438.11     1441.83     44.58 o 
  15  -2   6     1508.05     1667.78     63.79 o 
 -16  -1   6      613.30      671.58     75.58 o 
 -15  -1   6     2544.40     2838.21    271.39 o 
 -14  -1   6     1331.29     1482.48    122.30 o 
 -13  -1   6     3682.01     3768.62    362.04 o 
 -12  -1   6      649.35      730.93     79.52 o 
 -11  -1   6    10513.50    10977.16   1010.52 o 
 -10  -1   6     2203.74     2065.66    206.93 o 
  -9  -1   6    11061.49    10782.78   2030.55 o 
  -8  -1   6     2808.49     2753.81    181.50 o 
  -7  -1   6     8230.27     8208.93    582.43 o 
  -6  -1   6     3845.06     3924.51    136.72 o 
  -5  -1   6    15613.95    16038.04    939.27 o 
  -4  -1   6     6693.00     5922.29    409.67 o 
  -3  -1   6     6479.39     6809.72    324.02 o 
  -2  -1   6    12687.53    12550.17    424.51 o 
  -1  -1   6      899.77      807.81     26.78 o 
   0  -1   6    10918.64    11004.05     54.62 o 
   1  -1   6     9411.68     9223.82     81.08 o 
   2  -1   6     2827.70     2788.54     45.73 o 
   3  -1   6     4237.64     4038.29    110.67 o 
   4  -1   6     4648.79     4630.82     75.70 o 
   5  -1   6     1597.58     1615.44     40.73 o 
   6  -1   6     6787.99     6543.53    126.43 o 
   7  -1   6      189.18      177.20     27.01 o 
   8  -1   6     4506.73     4491.77     92.61 o 
   9  -1   6     3630.18     3617.99     66.48 o 
  10  -1   6     2152.59     2229.97     46.88 o 
  11  -1   6      863.36      799.56     36.14 o 
  12  -1   6     4188.19     4222.01    151.41 o 
  13  -1   6      549.57      558.80     41.89 o 
  14  -1   6     2158.10     1958.32    165.63 o 
 -17   0   6     1543.00     1408.99    141.89 o 
 -16   0   6      236.87      280.89     33.57 o 
 -15   0   6      760.52      838.59     71.17 o 
 -14   0   6      448.59      588.62     59.39 o 
 -13   0   6     1130.33     1060.45    111.73 o 
 -12   0   6     1081.13     1105.99     90.93 o 
 -11   0   6    13872.52    13045.57   1055.04 o 
 -10   0   6     1864.34     1647.30    206.74 o 
  -9   0   6     3282.91     3115.83    445.38 o 
  -8   0   6     2511.08     2556.03    242.07 o 
  -7   0   6     9122.16     8952.26    369.73 o 
  -6   0   6     1728.09     1676.29    106.94 o 
  -5   0   6    18547.34    17858.41   1073.38 o 
  -4   0   6     5169.81     4790.22    415.80 o 
  -3   0   6     9482.21     8629.59    523.02 o 
  -2   0   6     1057.18      925.38    123.90 o 
  -1   0   6    13512.73    14011.59     71.48 o 
   0   0   6     1350.88     1390.45     33.79 o 
   1   0   6    11668.10    12405.62     55.16 o 
   2   0   6     1179.97     1308.70     31.75 o 
   3   0   6     7121.86     7276.88    157.94 o 
   4   0   6      737.64      873.56     33.69 o 
   5   0   6     6999.93     6946.52     42.68 o 
   6   0   6      260.19      282.23     26.14 o 
   7   0   6     2127.15     2099.50    115.67 o 
   8   0   6     1205.40     1177.04     26.07 o 
   9   0   6     1969.73     1889.53     36.41 o 
  10   0   6      368.81      360.45     28.79 o 
  11   0   6     1239.26     1137.74     97.99 o 
  12   0   6      349.32      376.62     37.50 o 
  13   0   6     1741.55     1677.41     81.47 o 
  14   0   6       17.96       68.60     49.96 o 
 -17   1   6       32.34       92.38     34.45 o 
 -16   1   6     2432.54     2519.55    269.87 o 
 -15   1   6       59.59       70.45     26.47 o 
 -14   1   6     5734.74     6336.54    807.64 o 
 -13   1   6       58.88       80.37     27.80 o 
 -12   1   6    13200.87    13994.40   1563.97 o 
 -11   1   6      836.96      688.08    111.44 o 
 -10   1   6     5404.82     5307.98   1126.33 o 
  -9   1   6      555.83      465.93     51.85 o 
  -8   1   6     9993.62    10250.32   1240.35 o 
  -7   1   6      206.17      221.50     21.21 o 
  -6   1   6    18554.31    16927.95   1690.41 o 
  -5   1   6       72.56      126.79     22.28 o 
  -4   1   6    13098.62    11664.85   1100.95 o 
  -3   1   6      258.93      195.25     24.59 o 
  -2   1   6    43586.57    40278.79    347.01 o 
  -1   1   6     2213.20     1872.41     48.04 o 
   0   1   6    49277.96    48943.90    592.56 o 
   1   1   6      408.03      467.82     35.87 o 
   2   1   6    19463.50    19389.93     65.11 o 
   3   1   6     4412.89     4761.56    137.96 o 
   4   1   6    15733.69    15915.47    216.73 o 
   5   1   6      111.69      184.62     28.44 o 
   6   1   6    15179.31    15418.04    458.45 o 
   7   1   6      455.20      530.73     41.12 o 
   8   1   6     8491.38     8435.11    274.76 o 
   9   1   6      403.83      427.51     34.97 o 
  10   1   6     4264.20     4377.63    325.10 o 
  11   1   6      134.83      173.28     29.42 o 
  12   1   6     3302.82     3146.07    325.49 o 
  13   1   6      170.72      232.96     39.94 o 
  14   1   6     2774.10     2357.98    335.09 o 
 -17   2   6       15.00        3.22     31.48 o 
 -16   2   6     1105.71     1171.91    167.78 o 
 -15   2   6        1.81       34.73     26.23 o 
 -14   2   6     1355.17     1577.68    214.71 o 
 -13   2   6       80.94      123.22     28.39 o 
 -12   2   6     6658.77     6736.12    555.67 o 
 -11   2   6      267.66      269.97     33.94 o 
 -10   2   6     4603.23     4715.25    496.33 o 
  -9   2   6      108.42       34.34     83.00 o 
  -8   2   6     3091.23     3186.08    319.28 o 
  -7   2   6      272.57      279.35     27.45 o 
  -6   2   6     9355.01     8514.07    610.28 o 
  -5   2   6        0.53       20.64     20.50 o 
  -4   2   6    10760.29     9799.61    878.69 o 
  -3   2   6        9.76       36.59     39.58 o 
  -2   2   6    20654.30    19830.11    195.22 o 
  -1   2   6       59.72      110.11     29.42 o 
   0   2   6    32504.18    34174.46    392.35 o 
   1   2   6     1936.10     2009.10     33.79 o 
   2   2   6    14616.94    15240.36    523.39 o 
   3   2   6      273.32      256.83     26.55 o 
   4   2   6    12239.38    12485.20    576.42 o 
   5   2   6      105.48      127.63     28.05 o 
   6   2   6    13533.42    14099.06    430.40 o 
   7   2   6      493.99      472.27     24.18 o 
   8   2   6     7399.41     7736.34    326.64 o 
   9   2   6       27.92       54.52     27.83 o 
  10   2   6     6880.45     6884.84    373.52 o 
  11   2   6       37.94      161.74     54.57 o 
  12   2   6     6417.60     6235.99    359.69 o 
  13   2   6       45.92       88.48     32.84 o 
 -17   3   6      278.34      283.76     99.53 o 
 -16   3   6     2352.14     2539.82    634.83 o 
 -15   3   6     1760.53     1897.02    370.45 o 
 -14   3   6     1514.70     1637.67    374.29 o 
 -13   3   6     1210.04     1109.41    154.87 o 
 -12   3   6     1366.67     1062.15     52.26 o 
 -11   3   6     2487.04     1975.21     42.27 o 
 -10   3   6      234.31      272.01     33.69 o 
  -9   3   6     1385.00     1309.63    292.82 o 
  -8   3   6     2196.72     2269.51    205.98 o 
  -7   3   6     2815.29     2805.90    181.49 o 
  -6   3   6     2062.54     1908.25    211.38 o 
  -5   3   6       16.53       27.51     23.01 o 
  -4   3   6        7.08       28.73     53.03 o 
  -3   3   6     1775.19     1613.81     39.40 o 
  -2   3   6     2096.72     2059.52     30.96 o 
  -1   3   6     2866.79     2686.90     55.72 o 
   0   3   6       63.44        2.80     33.96 o 
   1   3   6     3202.79     3311.39     87.62 o 
   2   3   6       51.95       39.44     23.09 o 
   3   3   6     3569.82     3596.14     36.37 o 
   4   3   6       55.29       77.62     26.90 o 
   5   3   6     1191.84     1274.12     32.66 o 
   6   3   6        6.47       36.31     27.16 o 
   7   3   6      854.44      823.00     25.81 o 
   8   3   6      111.73       84.92     46.88 o 
   9   3   6     3577.34     3534.06    107.60 o 
  10   3   6      666.75      707.37     36.96 o 
  11   3   6      963.43      981.02     33.37 o 
  12   3   6       19.79       15.90     38.85 o 
  13   3   6      445.36      422.04     42.66 o 
 -17   4   6        6.23       33.26     43.81 o 
 -16   4   6     3767.98     3875.94    712.84 o 
 -15   4   6      989.12      917.12     83.39 o 
 -14   4   6     2682.29     2870.34    475.74 o 
 -13   4   6        0.76      196.75     49.96 o 
 -12   4   6     5490.44     4764.33     62.25 o 
 -11   4   6      663.48      641.21     91.84 o 
 -10   4   6    10382.29    10188.85   1441.44 o 
  -9   4   6      293.89      310.27     27.64 o 
  -8   4   6     9591.59     9284.54    585.60 o 
  -7   4   6        4.16       18.41     33.14 o 
  -6   4   6    12661.63    11770.51   1214.62 o 
  -5   4   6     5003.57     4387.57     42.66 o 
  -4   4   6    12332.29    11268.79    210.97 o 
  -3   4   6      711.83      627.17     35.31 o 
  -2   4   6    13202.79    12023.64    170.62 o 
  -1   4   6      200.33      214.94     27.72 o 
   0   4   6     4582.82     4673.23    121.05 o 
   1   4   6     3046.81     3150.57    190.22 o 
   2   4   6     4345.48     4507.15    218.27 o 
   3   4   6     1404.29     1463.54     81.47 o 
   4   4   6     7813.77     8074.94    135.65 o 
   5   4   6     3420.82     3335.99    137.96 o 
   6   4   6     5587.91     5584.66    172.54 o 
   7   4   6     3635.59     3663.29    224.04 o 
   8   4   6     3268.63     3558.57    361.99 o 
   9   4   6      571.33      633.45    111.44 o 
  10   4   6     3653.75     3743.24    393.50 o 
  11   4   6     1577.93     1577.78    254.01 o 
  12   4   6     1985.80     1616.42    373.52 o 
 -17   5   6     2676.93     2404.07    507.25 o 
 -16   5   6      190.15      129.63     45.73 o 
 -15   5   6     3064.36     3171.12    473.44 o 
 -14   5   6      265.24      272.34     26.07 o 
 -13   5   6     1714.95     1590.93     53.80 o 
 -12   5   6      620.54      534.92     49.96 o 
 -11   5   6     8877.83     8772.09   1428.38 o 
 -10   5   6      102.05      113.02     37.28 o 
  -9   5   6     5741.44     5682.94    532.63 o 
  -8   5   6      221.70      218.43     21.37 o 
  -7   5   6     7432.29     7205.49    677.92 o 
  -6   5   6     4413.63     3973.22     65.71 o 
  -5   5   6     9044.98     8213.55    133.73 o 
  -4   5   6      286.59      231.87     33.69 o 
  -3   5   6    10181.49     9599.97    282.06 o 
  -2   5   6     1806.92     1724.16     59.56 o 
  -1   5   6     5228.35     5144.50    173.70 o 
   0   5   6     2147.49     2046.73     93.76 o 
   1   5   6     2653.86     2511.21     33.42 o 
   2   5   6     2321.01     2532.21    126.43 o 
   3   5   6     6450.41     6559.88    201.75 o 
   4   5   6     2811.95     2913.76    166.39 o 
   5   5   6     4662.45     4514.15    445.38 o 
   6   5   6     1976.76     1945.30    114.90 o 
   7   5   6      360.08      394.81     45.35 o 
   8   5   6      496.97      577.00     74.55 o 
   9   5   6      441.96      456.85     37.22 o 
  10   5   6     2219.11     2298.61    176.77 o 
  11   5   6       53.20      126.78     32.27 o 
  12   5   6      443.43      439.14     62.64 o 
 -17   6   6     3742.03     2799.66    680.18 o 
 -16   6   6        9.30       15.04     47.65 o 
 -15   6   6     3513.84     3337.33    316.26 o 
 -14   6   6        2.29       66.87     34.59 o 
 -13   6   6     2722.25     2563.16     56.87 o 
 -12   6   6      120.58      119.13     47.65 o 
 -11   6   6    10927.06    11277.13   1611.29 o 
 -10   6   6      587.92      671.78     38.81 o 
  -9   6   6    13211.73    13674.84   1089.68 o 
  -8   6   6      160.32      158.94     50.03 o 
  -7   6   6    11494.35    11255.43    395.78 o 
  -6   6   6       45.67       66.54     23.35 o 
  -5   6   6    17118.50    16823.71     96.84 o 
  -4   6   6     1535.89     1609.88     44.58 o 
  -3   6   6     9782.55     9239.86    129.50 o 
  -2   6   6      533.33      520.83     28.14 o 
  -1   6   6    13517.70    13569.34    107.21 o 
   0   6   6       73.32      105.23     24.59 o 
   1   6   6    17924.34    18129.43    880.01 o 
   2   6   6      217.66      312.72     32.59 o 
   3   6   6    15522.31    15448.99   1088.67 o 
   4   6   6       23.28       35.49     32.59 o 
   5   6   6     9798.34    10378.23    855.80 o 
   6   6   6      436.21      388.13     68.02 o 
   7   6   6     7025.72     7271.30    890.38 o 
   8   6   6      130.74      209.29    101.83 o 
   9   6   6     5584.78     5724.30    778.94 o 
  10   6   6        7.01       54.98     45.35 o 
  11   6   6     3115.53     2810.71    486.50 o 
 -17   7   6      361.88      278.70     59.95 o 
 -16   7   6      126.98      124.89     40.22 o 
 -15   7   6       54.25       97.99     47.27 o 
 -14   7   6       93.14       82.24     36.89 o 
 -13   7   6      204.48      252.09     49.96 o 
 -12   7   6      252.14      238.16     38.77 o 
 -11   7   6       69.42       53.42     28.94 o 
 -10   7   6      476.92      459.41     38.81 o 
  -9   7   6      822.99      874.84     71.61 o 
  -8   7   6     1396.83     1495.99     47.19 o 
  -7   7   6      129.34      114.96     27.16 o 
  -6   7   6      136.54       99.70     33.43 o 
  -5   7   6     1005.16      920.70     70.71 o 
  -4   7   6        1.90       16.19     27.16 o 
  -3   7   6     1741.04     1916.54     31.75 o 
  -2   7   6      231.18      218.48     23.91 o 
  -1   7   6      801.56      820.74     29.27 o 
   0   7   6     1633.16     1569.17    108.37 o 
   1   7   6     1902.56     2128.35    115.67 o 
   2   7   6       36.12      156.97     32.85 o 
   3   7   6     2372.14     2291.82    177.92 o 
   4   7   6     1265.17     1277.63    136.42 o 
   5   7   6     1413.65     1579.95    180.23 o 
   6   7   6      402.47      491.50     29.15 o 
   7   7   6     2563.65     2698.05    240.18 o 
   8   7   6      269.43      311.82     37.74 o 
   9   7   6     1460.05     1373.14    154.10 o 
  10   7   6       25.25       53.39     40.75 o 
 -17   8   6     1421.27     1303.69    316.26 o 
 -16   8   6       21.34       76.49     54.95 o 
 -15   8   6     2906.93     2588.96    192.53 o 
 -14   8   6      633.87      471.13     40.73 o 
 -13   8   6     3408.39     3033.52     49.19 o 
 -12   8   6     1434.96     1565.35    162.55 o 
 -11   8   6     2358.89     2854.38    332.40 o 
 -10   8   6     1481.17     1548.99    226.34 o 
  -9   8   6     1023.27     1184.64    119.08 o 
  -8   8   6     1958.75     2004.24    174.49 o 
  -7   8   6     3214.78     3430.45     35.43 o 
  -6   8   6     2317.94     2468.51     51.88 o 
  -5   8   6     5095.94     5498.49     74.94 o 
  -4   8   6     1907.45     1992.83     70.32 o 
  -3   8   6     3385.34     3471.53     61.49 o 
  -2   8   6     1558.41     1719.25     74.55 o 
  -1   8   6     1618.08     1460.50     32.68 o 
   0   8   6     2283.19     2332.51     78.78 o 
   1   8   6     1182.82     1280.96     97.22 o 
   2   8   6     4985.17     4822.14    341.24 o 
   3   8   6     2684.47     2948.46    302.05 o 
   4   8   6      999.78     1029.16    144.87 o 
   5   8   6      589.92      662.87     30.74 o 
   6   8   6      771.36      848.36    126.81 o 
   7   8   6      738.82      606.19    144.11 o 
   8   8   6     1263.50     1338.20    227.11 o 
   9   8   6      962.90      756.59    149.87 o 
  10   8   6     2061.21     1623.23    286.29 o 
 -16   9   6       61.80      165.23     44.96 o 
 -15   9   6     1916.84     1497.93     48.42 o 
 -14   9   6      274.93      279.76     54.57 o 
 -13   9   6     2091.29     2052.06     59.18 o 
 -12   9   6     1234.95     1367.13    128.35 o 
 -11   9   6     1413.90     1629.56    299.36 o 
 -10   9   6        6.57      100.28     33.88 o 
  -9   9   6     2041.00     2251.94    179.53 o 
  -8   9   6      273.29      369.53     32.88 o 
  -7   9   6     5955.34     6633.20     83.01 o 
  -6   9   6       65.44       85.11     26.94 o 
  -5   9   6     7087.21     8170.42    350.85 o 
  -4   9   6      663.16      783.83     40.73 o 
  -3   9   6     4461.95     4930.64    159.48 o 
  -2   9   6       43.41      105.69     60.72 o 
  -1   9   6     5485.55     5682.81     77.24 o 
   0   9   6      209.31      199.23     27.83 o 
   1   9   6     2998.23     3234.24    308.58 o 
   2   9   6      382.61      467.96     35.02 o 
   3   9   6     2327.73     2543.31    233.64 o 
   4   9   6       67.58      126.51     35.27 o 
   5   9   6     2503.52     2282.00    496.11 o 
   6   9   6      110.09       73.70     38.29 o 
   7   9   6     2906.93     2842.79    584.49 o 
   8   9   6      194.72       58.41     76.09 o 
   9   9   6      904.47      611.05     99.91 o 
 -16  10   6     3218.65     2222.89    223.65 o 
 -15  10   6       44.96      173.70     57.64 o 
 -14  10   6     4932.23     4147.94     59.95 o 
 -13  10   6      134.60      150.64     39.20 o 
 -12  10   6     3577.68     3695.40    628.30 o 
 -11  10   6       52.86       88.24     38.59 o 
 -10  10   6     4588.92     5562.70    775.48 o 
  -9  10   6       41.82       77.80     48.95 o 
  -8  10   6     5679.86     6349.75    151.41 o 
  -7  10   6      558.80      649.66     54.57 o 
  -6  10   6     7007.92     8555.23    278.22 o 
  -5  10   6       96.80      121.87     33.68 o 
  -4  10   6     9822.15    11820.67    498.03 o 
  -3  10   6      616.79      642.32     53.03 o 
  -2  10   6     9500.34    10783.73    412.72 o 
  -1  10   6       56.75       96.14    118.36 o 
   0  10   6     2232.26     2588.21    233.64 o 
   1  10   6       18.50      -17.73     34.48 o 
   2  10   6     4453.30     4623.37    388.12 o 
   3  10   6      659.57      685.06     31.68 o 
   4  10   6     4769.86     4857.98    563.74 o 
   5  10   6      378.58      363.39     91.46 o 
   6  10   6     2877.01     2594.47    375.44 o 
   7  10   6       76.12      171.43     40.75 o 
   8  10   6     1195.07      884.49    300.51 o 
 -15  11   6        1.91      -13.83     41.50 o 
 -14  11   6     1659.06     1301.18     63.02 o 
 -13  11   6        1.52      -16.91     53.03 o 
 -12  11   6     1296.84     1391.32    320.11 o 
 -11  11   6       27.64       80.26     39.13 o 
 -10  11   6     3562.99     4203.17    858.10 o 
  -9  11   6      685.36      742.23    120.66 o 
  -8  11   6     1278.64     1427.46    157.56 o 
  -7  11   6        5.13       33.02     41.50 o 
  -6  11   6     4358.81     5238.76    363.91 o 
  -5  11   6        0.44       37.45     49.57 o 
  -4  11   6     4061.03     4558.34    185.99 o 
  -3  11   6       95.71      165.75     27.43 o 
  -2  11   6     4133.37     5344.91    597.17 o 
  -1  11   6       90.26       92.62     28.44 o 
   0  11   6     4984.17     5694.21    388.89 o 
   1  11   6      165.63      134.50     52.26 o 
   2  11   6     5405.67     5569.00    800.84 o 
   3  11   6        2.06       27.28     37.28 o 
   4  11   6     6434.83     5786.85   1361.51 o 
   5  11   6       25.39       47.54     38.85 o 
   6  11   6     3096.81     2838.78    312.81 o 
   7  11   6        2.37      -61.49     61.49 o 
 -15  12   6      369.51      417.33     61.49 o 
 -14  12   6      469.00      512.63     59.95 o 
 -13  12   6       42.63      169.08     56.87 o 
 -12  12   6      224.43      286.50     45.47 o 
 -11  12   6       59.48      128.07     32.90 o 
 -10  12   6        9.32      -12.10     33.05 o 
  -9  12   6      133.34      195.09     90.31 o 
  -8  12   6      709.10      640.32    168.32 o 
  -7  12   6      704.42      810.64     51.88 o 
  -6  12   6      270.21      328.13     26.07 o 
  -5  12   6      823.97      967.11     31.27 o 
  -4  12   6      243.25      251.94     29.68 o 
  -3  12   6       32.32      125.39     35.82 o 
  -2  12   6      947.01     1140.86    139.11 o 
  -1  12   6      328.17      433.10     35.35 o 
   0  12   6      218.29      254.88     37.50 o 
   1  12   6      921.56     1047.48     43.81 o 
   2  12   6        0.10        1.62     30.28 o 
   3  12   6      570.97      703.33    100.68 o 
   4  12   6       40.06       -1.72     66.87 o 
   5  12   6      436.00      327.35     75.70 o 
 -14  13   6     2361.40     1574.79     56.11 o 
 -13  13   6      316.43      222.88     43.04 o 
 -12  13   6     1454.10     1555.97    348.93 o 
 -11  13   6       94.91      193.98     33.43 o 
 -10  13   6     2273.48     2848.60    767.41 o 
  -9  13   6      459.95      491.11     41.50 o 
  -8  13   6     2323.66     2924.32    484.20 o 
  -7  13   6       49.65      105.16     36.51 o 
  -6  13   6     1077.24     1338.27    226.73 o 
  -5  13   6       36.68       40.86     57.64 o 
  -4  13   6     2265.27     3082.34    477.66 o 
  -3  13   6       66.88      122.67     54.95 o 
  -2  13   6     2792.79     3458.00    714.00 o 
  -1  13   6      248.10      255.08     31.99 o 
   0  13   6     1681.77     1800.08     57.64 o 
   1  13   6      732.53      744.45     52.65 o 
   2  13   6     1233.76     1050.95    245.17 o 
   3  13   6       26.85       68.72     33.93 o 
   4  13   6      876.63      929.70    292.82 o 
 -12  14   6      336.02      283.78     71.09 o 
 -11  14   6     1330.55     1306.06    509.17 o 
 -10  14   6      311.90      262.85     42.27 o 
  -9  14   6      355.35      380.44     57.64 o 
  -8  14   6     1395.36     1678.28    302.81 o 
  -7  14   6      702.58      925.95    244.40 o 
  -6  14   6      612.25      703.71     38.04 o 
  -5  14   6      682.18      710.98     73.78 o 
  -4  14   6     1314.15     1294.68    146.41 o 
  -3  14   6      550.64      705.20     73.40 o 
  -2  14   6      525.62      556.75     41.30 o 
  -1  14   6     1262.91     1261.52    147.95 o 
   0  14   6      726.92      862.19    164.47 o 
   1  14   6      522.96      594.41    112.21 o 
   2  14   6      594.88      416.95     44.29 o 
 -11  15   6     2058.43     1906.24    719.38 o 
 -10  15   6       59.61       -6.92     41.50 o 
  -9  15   6     1846.34     1584.78     68.40 o 
  -8  15   6        0.54       30.74     39.97 o 
  -7  15   6     1830.67     2032.19    441.92 o 
  -6  15   6        0.15       64.56     27.72 o 
  -5  15   6     3344.22     3848.89    997.21 o 
  -4  15   6       58.89      157.78     33.12 o 
  -3  15   6     3548.27     3416.57    551.44 o 
  -2  15   6       32.58       97.44     41.03 o 
  -1  15   6      913.76      945.53    242.48 o 
   0  15   6      233.59      118.49     49.19 o 
  -7  16   6      185.03      185.99     43.04 o 
  -6  16   6       17.60       -6.15     29.89 o 
  -5  16   6      211.32      186.76     35.53 o 
  -4  16   6        5.93       86.33     53.80 o 
   3 -18   7      135.20      161.40     62.25 o 
   4 -18   7     1230.22     1022.41    256.70 o 
  -2 -17   7     1126.85     1179.75     64.56 o 
  -1 -17   7        0.22      -41.50     41.50 o 
   0 -17   7      515.14      407.53     91.16 o 
   1 -17   7      101.41       65.87     38.56 o 
   2 -17   7      129.26      122.61     34.46 o 
   3 -17   7       27.45       50.36     41.57 o 
   4 -17   7      125.83      172.58     29.37 o 
   5 -17   7      273.62      260.43     34.57 o 
   6 -17   7      112.22      123.60     33.72 o 
   7 -17   7        9.83       23.33     36.12 o 
   8 -17   7        0.97       10.45     34.96 o 
  -4 -16   7     2761.31     3025.83     70.71 o 
  -3 -16   7      167.34      236.72     59.95 o 
  -2 -16   7     3526.13     3888.93     67.63 o 
  -1 -16   7       32.06       39.60     44.11 o 
   0 -16   7     2822.28     2875.48    527.04 o 
   1 -16   7       18.10       40.85     33.61 o 
   2 -16   7     4316.01     4572.64    440.13 o 
   3 -16   7       83.82       59.74     39.66 o 
   4 -16   7     2698.46     2922.11    104.53 o 
   5 -16   7      228.41      280.55     32.78 o 
   6 -16   7     3605.82     3529.54     89.20 o 
   7 -16   7      318.91      372.40     52.26 o 
   8 -16   7     2453.75     2371.73     84.93 o 
   9 -16   7      145.29      207.81     33.27 o 
  10 -16   7     2608.75     1928.16     42.59 o 
  -6 -15   7      277.01      352.00     59.95 o 
  -5 -15   7      510.80      431.16     59.18 o 
  -4 -15   7     1397.34     1475.64     46.11 o 
  -3 -15   7      142.74      219.81     54.57 o 
  -2 -15   7     1582.85     1687.77     59.18 o 
  -1 -15   7      971.26      927.52    100.33 o 
   0 -15   7     1821.96     1808.05    100.99 o 
   1 -15   7     1200.97     1195.72    137.64 o 
   2 -15   7     1256.37     1244.06    297.94 o 
   3 -15   7      640.42      665.14     43.92 o 
   4 -15   7     1749.07     1663.75    227.39 o 
   5 -15   7      813.89      862.43     71.48 o 
   6 -15   7     1891.55     2093.45    169.95 o 
   7 -15   7      150.18      257.16     56.11 o 
   8 -15   7     1897.29     1986.41    102.22 o 
   9 -15   7      801.31      881.48     41.57 o 
  10 -15   7     2578.75     2407.62    103.76 o 
  11 -15   7     1201.92      969.09     84.54 o 
  -7 -14   7     2989.58     2666.92     53.03 o 
  -6 -14   7      359.25      358.15     41.50 o 
  -5 -14   7     1982.42     1829.95     46.11 o 
  -4 -14   7        3.41       -6.15     53.03 o 
  -3 -14   7     2221.68     2539.33     58.41 o 
  -2 -14   7      243.51      235.18     52.26 o 
  -1 -14   7     3557.50     3629.47    576.68 o 
   0 -14   7       96.56      133.75     34.60 o 
   1 -14   7     3057.25     3043.31    145.06 o 
   2 -14   7      420.03      443.85     49.57 o 
   3 -14   7     3772.85     3481.49    251.65 o 
   4 -14   7        0.19        9.66     22.02 o 
   5 -14   7     3152.33     3404.92    266.69 o 
   6 -14   7        0.62       34.50     61.10 o 
   7 -14   7     6411.32     6550.42     68.79 o 
   8 -14   7        6.00       46.50     29.59 o 
   9 -14   7     4207.76     4240.26     42.08 o 
  10 -14   7        1.33       72.94     44.96 o 
  11 -14   7     3379.09     3379.12     47.81 o 
  12 -14   7       36.04       61.45     41.57 o 
  -8 -13   7      367.39      274.38     43.04 o 
  -7 -13   7      585.11      649.44     57.64 o 
  -6 -13   7      781.22      813.14     56.11 o 
  -5 -13   7      275.42      105.29     40.73 o 
  -4 -13   7       65.35      187.53     51.49 o 
  -3 -13   7     1566.90     1760.01     53.80 o 
  -2 -13   7      349.04      340.47     35.35 o 
  -1 -13   7     1100.17     1039.97    117.59 o 
   0 -13   7      581.82      566.15    101.74 o 
   1 -13   7     1553.90     1580.94     71.38 o 
   2 -13   7      874.58      867.55     38.29 o 
   3 -13   7     1936.59     1965.90    181.13 o 
   4 -13   7      398.24      446.86     40.14 o 
   5 -13   7      582.09      570.47    146.03 o 
   6 -13   7      641.48      778.02     91.84 o 
   7 -13   7      629.69      617.04     68.40 o 
   8 -13   7     1477.66     1560.29     38.59 o 
   9 -13   7       28.09       72.11     29.42 o 
  10 -13   7       72.28       74.54     30.70 o 
  11 -13   7     1807.50     1944.96     89.54 o 
  12 -13   7       78.90      118.93     39.66 o 
  13 -13   7      852.17      686.69    214.04 o 
 -10 -12   7       39.03      113.75     59.18 o 
  -9 -12   7     2612.06     2377.17     52.26 o 
  -8 -12   7        4.93      -21.52     53.80 o 
  -7 -12   7     3624.19     4160.23     63.79 o 
  -6 -12   7      333.67      292.82     52.26 o 
  -5 -12   7     3804.04     3977.32     48.42 o 
  -4 -12   7      338.21      429.63     49.96 o 
  -3 -12   7     1284.53     1302.72     39.20 o 
  -2 -12   7       20.47       88.09     44.86 o 
  -1 -12   7     7116.82     6820.35    633.70 o 
   0 -12   7       63.92       87.20     28.83 o 
   1 -12   7     2052.22     1824.22    226.34 o 
   2 -12   7       10.68       35.02     27.50 o 
   3 -12   7     2374.37     2610.32    198.30 o 
   4 -12   7        0.43       80.07     39.89 o 
   5 -12   7     4020.68     4406.02     51.11 o 
   6 -12   7        1.14       50.73     47.65 o 
   7 -12   7     1124.95     1131.33     38.43 o 
   8 -12   7        1.04       -8.45     49.96 o 
   9 -12   7     1142.89     1224.32     53.03 o 
  10 -12   7        7.22      -39.97     49.96 o 
  11 -12   7      651.57      597.17     53.03 o 
  12 -12   7      354.55      463.44     56.87 o 
  13 -12   7      716.86      588.72     43.81 o 
 -11 -11   7     3718.77     2551.63     54.57 o 
 -10 -11   7       72.36       79.16     56.87 o 
  -9 -11   7     4498.33     4161.00     54.57 o 
  -8 -11   7      394.74      385.82     52.26 o 
  -7 -11   7     3719.98     3819.76     59.18 o 
  -6 -11   7       89.59       73.78     36.12 o 
  -5 -11   7     3502.77     4178.68     58.41 o 
  -4 -11   7      378.46      414.26     33.82 o 
  -3 -11   7     8302.01     9094.41     68.40 o 
  -2 -11   7       47.45       43.50     28.31 o 
  -1 -11   7    13831.91    13274.94   1682.98 o 
   0 -11   7       54.96       35.69     23.59 o 
   1 -11   7     5496.03     6076.30    262.85 o 
   2 -11   7       42.77       69.83     33.49 o 
   3 -11   7     4514.26     4469.32     49.96 o 
   4 -11   7      342.17      405.66     34.22 o 
   5 -11   7     2318.96     1880.68     41.50 o 
   6 -11   7      462.53      464.98     35.35 o 
   7 -11   7     7749.20     7718.68     58.41 o 
   8 -11   7      485.28      468.82     50.73 o 
   9 -11   7     4551.22     4841.18     61.49 o 
  10 -11   7        4.07       35.35     50.73 o 
  11 -11   7     4306.96     4848.10     64.56 o 
  12 -11   7       19.82       76.86     37.66 o 
  13 -11   7     4876.71     5266.20     71.48 o 
  14 -11   7       24.19      151.41     58.41 o 
 -11 -10   7      165.12       79.16     58.41 o 
 -10 -10   7     4500.34     4523.00     68.40 o 
  -9 -10   7       83.52      129.12     39.20 o 
  -8 -10   7     3896.76     3699.86     47.65 o 
  -7 -10   7        2.42       45.35     33.82 o 
  -6 -10   7     1982.83     1911.42     52.26 o 
  -5 -10   7       24.48       73.01     32.28 o 
  -4 -10   7     2290.06     2630.79     42.27 o 
  -3 -10   7     1137.46     1299.64     49.19 o 
  -2 -10   7     5429.07     5492.28    640.40 o 
  -1 -10   7       13.43       43.60     29.45 o 
   0 -10   7     7935.49     7450.28    299.30 o 
   1 -10   7       18.61      -15.37     46.88 o 
   2 -10   7     2705.29     2859.53    131.04 o 
   3 -10   7     3177.51     2851.04    405.80 o 
   4 -10   7     3247.92     3204.82    386.97 o 
   5 -10   7     2368.92     2572.38     53.80 o 
   6 -10   7     6137.79     6014.01     62.25 o 
   7 -10   7     1760.24     1916.80     51.49 o 
   8 -10   7     1507.68     1589.39     50.73 o 
   9 -10   7     1012.49     1132.09     39.97 o 
  10 -10   7     2593.21     2762.22     44.58 o 
  11 -10   7     1047.22     1146.70     41.50 o 
  12 -10   7     2248.63     2474.01     58.41 o 
  13 -10   7     1944.65     1869.15     61.49 o 
  14 -10   7     1862.10     1622.44     64.56 o 
 -12  -9   7     1909.47     2131.23     63.02 o 
 -11  -9   7      301.03      373.52     56.11 o 
 -10  -9   7     2531.71     2392.54     45.35 o 
  -9  -9   7     1020.41     1110.57     51.49 o 
  -8  -9   7     1507.59     1527.14     53.80 o 
  -7  -9   7     1494.39     1556.34     51.49 o 
  -6  -9   7     2301.94     2201.17     40.73 o 
  -5  -9   7      561.26      636.37     33.82 o 
  -4  -9   7     9312.44     9157.43     59.18 o 
  -3  -9   7     1535.08     1833.79     49.96 o 
  -2  -9   7     6233.16     5970.92    184.76 o 
  -1  -9   7      667.14      634.21     54.38 o 
   0  -9   7     3987.88     4239.30    145.64 o 
   1  -9   7       80.08      144.49     46.88 o 
   2  -9   7     3962.77     3579.96    266.12 o 
   3  -9   7     1045.24     1072.28     83.66 o 
   4  -9   7     5371.79     5238.45    445.38 o 
   5  -9   7      389.35      437.71     33.14 o 
   6  -9   7     5964.88     6143.61    106.83 o 
   7  -9   7     1452.51     1582.93     59.56 o 
   8  -9   7     1147.98     1225.68     84.16 o 
   9  -9   7       39.67       37.81     29.63 o 
  10  -9   7     3512.13     3189.60    297.05 o 
  11  -9   7       31.92       60.72     30.21 o 
  12  -9   7     5613.70     5874.90     53.80 o 
  13  -9   7       36.35      122.97     53.80 o 
  14  -9   7     2875.09     2863.67     51.49 o 
 -13  -8   7       17.63      -15.37     40.73 o 
 -12  -8   7     1219.86     1108.27     43.81 o 
 -11  -8   7        5.13      116.82     51.49 o 
 -10  -8   7      576.19      585.65     52.26 o 
  -9  -8   7      221.04      334.33     49.96 o 
  -8  -8   7        5.75      -38.43     48.42 o 
  -7  -8   7      836.75      988.37     47.65 o 
  -6  -8   7        8.48      -36.89     45.35 o 
  -5  -8   7        2.46       80.70     45.35 o 
  -4  -8   7      258.55      348.16     46.11 o 
  -3  -8   7      152.44      172.16     46.11 o 
  -2  -8   7       18.55       36.19     28.25 o 
  -1  -8   7      506.90      440.05     34.59 o 
   0  -8   7      292.27      379.31     33.96 o 
   1  -8   7      792.10      702.54     90.77 o 
   2  -8   7        3.10       52.17     22.74 o 
   3  -8   7      825.79      802.79     72.24 o 
   4  -8   7      532.57      603.55     35.32 o 
   5  -8   7      744.82      927.27     81.85 o 
   6  -8   7      120.73      132.57     61.10 o 
   7  -8   7     1153.12     1134.87    111.44 o 
   8  -8   7      344.81      412.52     37.11 o 
   9  -8   7      516.36      546.21     39.97 o 
  10  -8   7       43.21       77.13     29.54 o 
  11  -8   7      151.49      233.56     54.95 o 
  12  -8   7       15.60       52.83     31.94 o 
  13  -8   7       15.30       42.57     45.62 o 
  14  -8   7        5.78       38.43     39.97 o 
 -14  -7   7     3448.07     2895.95     56.11 o 
 -13  -7   7        0.95      -39.97     39.97 o 
 -12  -7   7     5891.58     6074.73     59.18 o 
 -11  -7   7       26.17      -22.29     49.96 o 
 -10  -7   7     6978.11     6933.21     56.11 o 
  -9  -7   7       59.06       68.40     48.42 o 
  -8  -7   7     9963.29    11104.98     70.71 o 
  -7  -7   7      437.87      385.05     33.82 o 
  -6  -7   7    16076.37    16517.20     73.78 o 
  -5  -7   7      311.24      325.10     33.82 o 
  -4  -7   7     6744.49     6584.28     53.80 o 
  -3  -7   7       16.13       77.09     29.57 o 
  -2  -7   7     5533.42     5464.75    214.55 o 
  -1  -7   7        7.87       40.58     23.41 o 
   0  -7   7     8084.58     8021.42     85.52 o 
   1  -7   7      932.83      987.02     41.82 o 
   2  -7   7    13083.16    12405.22    674.91 o 
   3  -7   7     3761.15     3924.94     88.25 o 
   4  -7   7    10129.43     9763.25    287.81 o 
   5  -7   7       27.31       34.03     23.40 o 
   6  -7   7     9432.37     9874.36    169.34 o 
   7  -7   7      230.47      256.56     27.68 o 
   8  -7   7     8589.96     8696.19    124.48 o 
   9  -7   7       76.84       73.30     33.03 o 
  10  -7   7     3587.77     3685.46     83.39 o 
  11  -7   7     1285.30     1367.07     91.46 o 
  12  -7   7     5048.85     5373.26     52.31 o 
  13  -7   7      106.01      107.09     43.21 o 
  14  -7   7     1647.75     1724.73     40.88 o 
  15  -7   7       26.65       38.17     45.22 o 
 -14  -6   7     1630.90     1388.79     48.42 o 
 -13  -6   7      223.45      242.87     39.97 o 
 -12  -6   7     3869.40     4622.14     63.02 o 
 -11  -6   7      832.60      905.37     52.26 o 
 -10  -6   7     3895.74     4125.65     59.18 o 
  -9  -6   7     1941.66     2017.48     51.49 o 
  -8  -6   7     6115.70     7166.85     63.79 o 
  -7  -6   7      834.52      891.53     36.12 o 
  -6  -6   7    13330.03    13429.88     69.17 o 
  -5  -6   7     2571.70     2473.24     53.80 o 
  -4  -6   7     6966.72     6935.37    458.28 o 
  -3  -6   7      707.47      658.35     54.27 o 
  -2  -6   7    14143.96    13968.32    422.21 o 
  -1  -6   7     2973.00     3127.55     99.15 o 
   0  -6   7    13573.91    14195.12    547.56 o 
   1  -6   7      145.38      191.52     22.74 o 
   2  -6   7     8005.98     8394.58    197.71 o 
   3  -6   7      833.64      954.13     41.77 o 
   4  -6   7    14811.99    15097.62    250.73 o 
   5  -6   7     3490.96     3489.46     77.67 o 
   6  -6   7     3278.28     3214.81     80.81 o 
   7  -6   7     1124.34     1092.55     35.79 o 
   8  -6   7     9746.41     9789.51    237.05 o 
   9  -6   7      177.91      198.70     23.65 o 
  10  -6   7     9826.63    10220.31     75.37 o 
  11  -6   7       78.35       92.69     35.52 o 
  12  -6   7     2061.78     2191.88     35.36 o 
  13  -6   7      141.48      179.48     70.71 o 
  14  -6   7     4719.03     4927.14     56.73 o 
  15  -6   7       69.20        7.50     61.87 o 
 -15  -5   7     2123.91     2310.30     67.63 o 
 -14  -5   7      149.04      205.98     57.64 o 
 -13  -5   7     1360.96     1509.46     59.95 o 
 -12  -5   7     1022.91     1252.76     54.57 o 
 -11  -5   7     2758.70     3023.53     57.64 o 
 -10  -5   7      176.90      263.62     33.05 o 
  -9  -5   7     9281.32     8410.39     56.87 o 
  -8  -5   7       17.86       -5.38     46.88 o 
  -7  -5   7     5767.00     6076.26     61.49 o 
  -6  -5   7      166.15      176.77     46.11 o 
  -5  -5   7    13187.31    13232.80   1114.19 o 
  -4  -5   7       86.75      146.04     22.61 o 
  -3  -5   7     5931.17     5581.06    173.83 o 
  -2  -5   7       25.74       35.11     21.50 o 
  -1  -5   7    19432.06    18565.69    894.59 o 
   0  -5   7      148.99      115.70     21.30 o 
   1  -5   7    12726.69    12808.66    691.04 o 
   2  -5   7      235.38      234.06     26.62 o 
   3  -5   7     8763.25     8482.21    234.13 o 
   4  -5   7       27.71       85.50     22.64 o 
   5  -5   7    12139.56    11749.56     92.99 o 
   6  -5   7     1166.98     1135.42     37.80 o 
   7  -5   7    14760.34    14665.68    494.56 o 
   8  -5   7      192.35      270.03     32.88 o 
   9  -5   7     8160.38     8238.86     42.56 o 
  10  -5   7     1083.91     1160.92     35.05 o 
  11  -5   7     6782.27     6940.88     81.85 o 
  12  -5   7      337.76      367.37     51.49 o 
  13  -5   7     2384.74     2228.83     44.58 o 
  14  -5   7       22.66        6.92     39.20 o 
  15  -5   7     1015.23     1118.26     60.72 o 
 -15  -4   7       75.46      153.30     45.91 o 
 -14  -4   7     1428.07     1596.87    133.74 o 
 -13  -4   7       93.36       69.75     34.61 o 
 -12  -4   7     1927.98     1947.06     83.80 o 
 -11  -4   7      684.90      757.33     59.49 o 
 -10  -4   7      512.25      479.76     32.43 o 
  -9  -4   7     4105.75     4122.31    285.92 o 
  -8  -4   7     3719.09     3648.46    291.27 o 
  -7  -4   7     1056.94     1282.81     58.80 o 
  -6  -4   7     7445.17     7342.89    294.74 o 
  -5  -4   7      607.79      680.13     27.07 o 
  -4  -4   7     3553.39     3635.50    236.62 o 
  -3  -4   7    13285.31    13432.19    698.88 o 
  -2  -4   7     5125.39     5449.83    224.80 o 
  -1  -4   7    10926.65    11137.34    145.10 o 
   0  -4   7     2919.11     2659.52     41.37 o 
   1  -4   7     3287.87     3092.40    145.17 o 
   2  -4   7     1682.06     2089.97     25.31 o 
   3  -4   7      409.70      377.18     21.17 o 
   4  -4   7      692.65      651.17     21.76 o 
   5  -4   7     2312.25     2070.70    111.06 o 
   6  -4   7     1143.40     1185.36     28.95 o 
   7  -4   7     8623.54     8408.66     65.71 o 
   8  -4   7      661.62      711.02     27.99 o 
   9  -4   7     4796.78     4814.81    144.11 o 
  10  -4   7     1225.63     1218.08     76.47 o 
  11  -4   7     1640.44     1671.54     37.22 o 
  12  -4   7     1503.99     1663.11     62.64 o 
  13  -4   7     1504.94     1477.95     56.87 o 
  14  -4   7      730.83      608.70     43.04 o 
 -16  -3   7      102.14       90.29     31.50 o 
 -15  -3   7     4201.58     4466.73    441.87 o 
 -14  -3   7       99.23       83.86     39.11 o 
 -13  -3   7     5359.45     4998.24     81.04 o 
 -12  -3   7      236.83      255.35     33.56 o 
 -11  -3   7     2332.65     2274.26    159.07 o 
 -10  -3   7        0.70       11.36     28.08 o 
  -9  -3   7     6650.66     6798.16    162.00 o 
  -8  -3   7       44.01      103.47     42.27 o 
  -7  -3   7     5568.18     5889.34    100.22 o 
  -6  -3   7      579.58      564.46     24.64 o 
  -5  -3   7     9376.62     9050.93    282.10 o 
  -4  -3   7      145.57      157.37     28.46 o 
  -3  -3   7     6908.39     6647.83    230.12 o 
  -2  -3   7      559.29      505.17     48.30 o 
  -1  -3   7     1519.30     1274.98     69.73 o 
   0  -3   7      171.14      198.13     21.41 o 
   1  -3   7     2072.71     1987.14     33.79 o 
   2  -3   7       10.45       55.34     21.82 o 
   3  -3   7    13263.95    14177.63    124.12 o 
   4  -3   7      181.16      180.35     46.11 o 
   5  -3   7     1829.35     1692.32     34.20 o 
   6  -3   7     1015.78      964.20     28.95 o 
   7  -3   7     6534.68     6402.15     43.48 o 
   8  -3   7        9.08       38.70     31.79 o 
   9  -3   7     2884.39     2701.11     83.00 o 
  10  -3   7       26.53       47.11     44.58 o 
  11  -3   7       87.03      112.20     28.86 o 
  12  -3   7      302.72      349.13     29.84 o 
  13  -3   7      378.39      317.69     32.64 o 
  14  -3   7      153.52      184.46     40.73 o 
 -16  -2   7      142.20      180.88     39.58 o 
 -15  -2   7     6135.13     6588.49    635.94 o 
 -14  -2   7      198.07      285.86     33.15 o 
 -13  -2   7     6896.11     7549.34    610.60 o 
 -12  -2   7       63.12       34.56     28.69 o 
 -11  -2   7     6379.92     6717.41    527.92 o 
 -10  -2   7     2073.06     1962.83    134.62 o 
  -9  -2   7     5899.53     6383.48    679.79 o 
  -8  -2   7      148.28      147.93     24.06 o 
  -7  -2   7    23945.47    23916.61    785.40 o 
  -6  -2   7       20.35       67.86     26.59 o 
  -5  -2   7    24105.54    24325.92    777.35 o 
  -4  -2   7     4042.38     4011.57    308.40 o 
  -3  -2   7    17602.19    17357.21    672.59 o 
  -2  -2   7     3420.33     3554.69    130.63 o 
  -1  -2   7    21388.45    19744.01    248.99 o 
   0  -2   7       32.55       74.96     23.24 o 
   1  -2   7    12956.75    12299.30     59.95 o 
   2  -2   7        0.67       29.48     29.21 o 
   3  -2   7    17198.61    16640.89    104.14 o 
   4  -2   7      105.97      105.36     53.42 o 
   5  -2   7    21003.62    21047.08    223.27 o 
   6  -2   7      635.90      708.08     27.83 o 
   7  -2   7     8845.58     8767.88     47.55 o 
   8  -2   7      344.47      349.87     34.20 o 
   9  -2   7     4684.21     4674.83    138.73 o 
  10  -2   7        8.15        5.88     28.71 o 
  11  -2   7    10507.75    10657.18    469.98 o 
  12  -2   7      130.08      150.16     26.63 o 
  13  -2   7     5299.67     5057.91    329.71 o 
  14  -2   7       13.23      -14.02     33.41 o 
 -16  -1   7      862.31      799.10    121.68 o 
 -15  -1   7      280.45      281.26     32.39 o 
 -14  -1   7     1788.63     1990.14    167.67 o 
 -13  -1   7      184.98      246.14     29.58 o 
 -12  -1   7      905.86      942.72     76.74 o 
 -11  -1   7      836.41      881.28     85.44 o 
 -10  -1   7     6046.36     6204.02    813.91 o 
  -9  -1   7      104.70      125.94     23.66 o 
  -8  -1   7     4314.73     4205.39    212.63 o 
  -7  -1   7     5511.10     5907.07    229.91 o 
  -6  -1   7     6262.75     5648.12    272.01 o 
  -5  -1   7     5605.95     5761.70    349.77 o 
  -4  -1   7    30552.17    28704.36   2144.65 o 
  -3  -1   7     2440.23     2380.34     36.62 o 
  -2  -1   7      798.27      637.26     33.36 o 
  -1  -1   7     1104.82      953.43     29.24 o 
   0  -1   7     3263.94     3076.92     47.65 o 
   1  -1   7     7098.13     7428.21     48.91 o 
   2  -1   7     3194.36     2890.29     39.12 o 
   3  -1   7     5803.45     5889.99    143.34 o 
   4  -1   7     2821.92     2779.70     40.35 o 
   5  -1   7     8147.85     8047.83    152.94 o 
   6  -1   7     1316.82     1431.09     35.87 o 
   7  -1   7     6477.17     6563.04     71.86 o 
   8  -1   7      943.86      929.82     28.55 o 
   9  -1   7     4926.30     4918.84     97.99 o 
  10  -1   7     1401.43     1322.09     79.55 o 
  11  -1   7     4946.18     5091.50    196.75 o 
  12  -1   7      885.08      946.77    121.43 o 
  13  -1   7     1840.79     1904.42    112.98 o 
  14  -1   7     1256.37     1081.78     43.75 o 
 -17   0   7     1523.25     1385.71    235.56 o 
 -16   0   7     2054.16     2124.72    241.74 o 
 -15   0   7     1688.49     1932.49    250.28 o 
 -14   0   7      593.74      553.36     39.49 o 
 -13   0   7     1884.70     1983.91    187.73 o 
 -12   0   7     2511.03     2679.40    284.00 o 
 -11   0   7     4487.07     4343.87    867.32 o 
 -10   0   7     4668.69     4979.12    928.04 o 
  -9   0   7     3884.69     3697.88    196.66 o 
  -8   0   7     3311.10     3145.77    130.12 o 
  -7   0   7      243.57      259.44     23.11 o 
  -6   0   7     7257.09     7027.82    458.88 o 
  -5   0   7      315.66      274.63     26.62 o 
  -4   0   7      496.29      362.43     35.97 o 
  -3   0   7     4181.08     3866.38    194.98 o 
  -2   0   7     8085.15     8294.04    220.21 o 
  -1   0   7     2841.42     2898.35     59.56 o 
   0   0   7    15878.94    16263.05     64.17 o 
   1   0   7      125.83       64.56     34.59 o 
   2   0   7     6976.52     7015.12     49.19 o 
   3   0   7      308.27      311.98     33.42 o 
   4   0   7    22297.43    21990.81    531.85 o 
   5   0   7       57.43      110.35     23.37 o 
   6   0   7     4736.10     4883.59    217.50 o 
   7   0   7      607.39      595.22     48.04 o 
   8   0   7     3722.70     3539.15     41.89 o 
   9   0   7       84.26      153.59     24.69 o 
  10   0   7     6991.20     6991.13    435.01 o 
  11   0   7       19.69       34.12     30.74 o 
  12   0   7     3550.32     3576.42    373.14 o 
  13   0   7      560.96      534.89     33.68 o 
  14   0   7     3043.70     3028.90    630.99 o 
 -17   1   7      836.55      793.83    134.94 o 
 -16   1   7       19.92       57.76     32.98 o 
 -15   1   7      957.99     1032.18    123.73 o 
 -14   1   7      360.06      428.89     30.46 o 
 -13   1   7      331.33      331.75     34.72 o 
 -12   1   7      487.53      475.15     35.57 o 
 -11   1   7     8232.25     6856.21    319.34 o 
 -10   1   7     1494.47     1428.74     86.05 o 
  -9   1   7     5192.87     5142.35    372.29 o 
  -8   1   7     1319.83     1318.34     96.61 o 
  -7   1   7     1156.23     1154.62     80.20 o 
  -6   1   7      870.62      931.63    105.64 o 
  -5   1   7      680.70      650.67     51.01 o 
  -4   1   7      179.56      191.30     26.97 o 
  -3   1   7     5729.16     5750.14    258.26 o 
  -2   1   7      331.71      257.37     39.20 o 
  -1   1   7     2462.48     2289.20     39.67 o 
   0   1   7      767.99      787.89     29.68 o 
   1   1   7      477.20      422.93     24.72 o 
   2   1   7      805.36      803.50     29.11 o 
   3   1   7     4974.62     4844.29     63.79 o 
   4   1   7      978.12     1026.09     41.89 o 
   5   1   7     2263.53     2369.13    104.52 o 
   6   1   7      261.05      248.38     33.14 o 
   7   1   7      466.20      455.14     27.16 o 
   8   1   7      212.66      264.26     27.58 o 
   9   1   7      596.61      577.20     60.72 o 
  10   1   7      694.66      762.52     30.55 o 
  11   1   7     1206.51     1281.81     32.86 o 
  12   1   7      450.99      389.64     39.40 o 
  13   1   7     1308.16     1112.57    166.78 o 
 -17   2   7        1.83       42.32     97.99 o 
 -16   2   7     3878.44     3122.19    460.37 o 
 -15   2   7       51.18       68.12     37.20 o 
 -14   2   7     6600.76     6522.88   1321.93 o 
 -13   2   7        1.54       50.53     28.05 o 
 -12   2   7    11480.49     8524.14     76.09 o 
 -11   2   7      427.57      289.75     48.42 o 
 -10   2   7     5149.72     5089.19   1036.79 o 
  -9   2   7      386.29      390.55     36.26 o 
  -8   2   7     5933.61     5461.19    440.07 o 
  -7   2   7        3.75       35.69     26.75 o 
  -6   2   7    18576.34    16597.97    960.31 o 
  -5   2   7      112.48      123.23     26.62 o 
  -4   2   7    15317.94    13863.41    513.58 o 
  -3   2   7      193.84      126.97     27.01 o 
  -2   2   7    10438.40    10488.14    214.81 o 
  -1   2   7       72.58       97.77     27.58 o 
   0   2   7    25968.38    25860.23     74.18 o 
   1   2   7     4873.91     5302.69    195.60 o 
   2   2   7    15890.19    16116.08    210.20 o 
   3   2   7      109.35      176.81     33.68 o 
   4   2   7     9171.62     8796.97    359.30 o 
   5   2   7      168.95      188.76     32.33 o 
   6   2   7     7041.38     7320.03    357.38 o 
   7   2   7      462.61      535.54     23.89 o 
   8   2   7     5877.27     6249.29    264.39 o 
   9   2   7        0.32       46.43     33.42 o 
  10   2   7     3445.40     3478.97    276.30 o 
  11   2   7      335.76      334.33     31.42 o 
  12   2   7     1814.54     1784.15    223.65 o 
  13   2   7       81.26      137.89     34.97 o 
 -17   3   7      712.71      600.43     71.48 o 
 -16   3   7     2491.96     1988.43    337.02 o 
 -15   3   7      864.67      826.93    243.63 o 
 -14   3   7     4000.56     3967.37    884.62 o 
 -13   3   7       82.97       64.56     49.19 o 
 -12   3   7     3745.46     3059.65     57.64 o 
 -11   3   7       61.08       38.56     26.44 o 
 -10   3   7     8750.75     8286.02   1021.81 o 
  -9   3   7     1179.94     1278.10     54.53 o 
  -8   3   7     6391.03     6099.03    501.90 o 
  -7   3   7      693.25      730.68     87.26 o 
  -6   3   7    22936.84    21801.37   2367.73 o 
  -5   3   7      218.35      243.07     30.48 o 
  -4   3   7    14594.45    13072.67    769.72 o 
  -3   3   7       73.81       79.50     37.28 o 
  -2   3   7     6420.26     6101.73     46.19 o 
  -1   3   7      231.48      244.31     38.43 o 
   0   3   7    27495.62    28704.50    466.52 o 
   1   3   7      791.78      859.75     29.51 o 
   2   3   7    10420.02    10695.57     49.13 o 
   3   3   7      918.56      955.58     26.07 o 
   4   3   7     7839.22     8201.66    235.56 o 
   5   3   7      133.58      200.23     35.74 o 
   6   3   7     8970.71     9247.88    483.81 o 
   7   3   7      121.51      109.67     26.86 o 
   8   3   7     5836.53     6082.55    461.52 o 
   9   3   7       65.00       90.22     35.74 o 
  10   3   7     4097.76     4300.22    339.71 o 
  11   3   7      378.55      320.88     76.86 o 
  12   3   7     2184.09     1993.47    256.70 o 
 -17   4   7     1564.38     1577.66    466.13 o 
 -16   4   7      361.27      368.25     41.12 o 
 -15   4   7     2176.53     2374.32    622.92 o 
 -14   4   7       12.05      -43.04     51.49 o 
 -13   4   7     1190.98      920.74     40.73 o 
 -12   4   7      106.56      124.51     33.82 o 
 -11   4   7     4807.61     4648.13    775.10 o 
 -10   4   7      827.53      937.35    181.77 o 
  -9   4   7     5520.90     5552.39    523.96 o 
  -8   4   7      106.60      182.40     65.27 o 
  -7   4   7     2558.80     2451.36    159.33 o 
  -6   4   7     1621.82     1604.94    169.78 o 
  -5   4   7     3855.44     3148.82     69.94 o 
  -4   4   7      670.95      561.58     43.04 o 
  -3   4   7    16305.95    14978.98    118.36 o 
  -2   4   7       88.57       64.18     27.30 o 
  -1   4   7    13413.44    12903.64    136.42 o 
   0   4   7     2334.90     2577.78     33.42 o 
   1   4   7     1410.35     1351.86     40.73 o 
   2   4   7      363.41      415.32     50.73 o 
   3   4   7     2133.03     2191.04     32.30 o 
   4   4   7       62.67      102.94     44.58 o 
   5   4   7     6090.71     6408.84    390.81 o 
   6   4   7      127.39      159.86     33.64 o 
   7   4   7     2491.78     2571.41    239.41 o 
   8   4   7     1007.75      957.16    100.30 o 
   9   4   7     1522.23     1659.56    115.28 o 
  10   4   7      339.97      473.23     58.03 o 
  11   4   7     1441.38     1349.66    201.75 o 
  12   4   7       16.91       51.09     57.64 o 
 -17   5   7      384.71      351.05     42.38 o 
 -16   5   7     1106.46      828.13     88.38 o 
 -15   5   7      596.37      499.80     32.13 o 
 -14   5   7     2181.65     1721.58     44.58 o 
 -13   5   7      280.95      253.63     49.96 o 
 -12   5   7     2996.34     3121.06    601.79 o 
 -11   5   7     1529.15     1637.09    230.18 o 
 -10   5   7     1642.77     1874.65    100.39 o 
  -9   5   7      723.56      752.90     85.80 o 
  -8   5   7     3112.70     3302.72    285.18 o 
  -7   5   7     1331.96     1403.18     85.27 o 
  -6   5   7     3855.23     3547.69     33.15 o 
  -5   5   7     2325.73     2118.65     38.03 o 
  -4   5   7     1263.01     1211.83     59.95 o 
  -3   5   7     4343.82     3972.55     81.47 o 
  -2   5   7     1515.44     1459.17     48.80 o 
  -1   5   7     1771.36     1786.64     61.10 o 
   0   5   7      143.95       69.78     32.33 o 
   1   5   7     3828.30     3716.88    102.99 o 
   2   5   7     2424.31     2419.49     58.41 o 
   3   5   7     3577.15     3860.07     94.92 o 
   4   5   7     2816.53     3124.46    174.08 o 
   5   5   7     5823.04     6010.91    507.25 o 
   6   5   7       77.34      160.80     28.55 o 
   7   5   7     3649.71     3927.17    363.91 o 
   8   5   7      462.63      502.17     46.11 o 
   9   5   7     1246.93     1473.74    292.44 o 
  10   5   7      976.64      928.43    146.80 o 
  11   5   7     3203.32     2640.03    619.08 o 
 -17   6   7     1031.32      867.34    267.46 o 
 -16   6   7      664.50      547.94    159.86 o 
 -15   6   7     1133.31      937.03    122.97 o 
 -14   6   7      172.79      134.50     52.26 o 
 -13   6   7     1213.90     1266.59     54.57 o 
 -12   6   7      402.70      486.19     35.02 o 
 -11   6   7     2313.44     2564.28    452.68 o 
 -10   6   7     1804.71     1886.13    164.87 o 
  -9   6   7     2111.52     2153.73    145.52 o 
  -8   6   7      790.77      841.78     55.38 o 
  -7   6   7     3316.36     3645.12    199.77 o 
  -6   6   7      704.59      709.64     29.42 o 
  -5   6   7     5454.12     5173.07    206.74 o 
  -4   6   7      626.54      659.88     48.80 o 
  -3   6   7     1209.88     1170.08     26.90 o 
  -2   6   7      348.96      313.92     27.16 o 
  -1   6   7       93.99       87.78     27.43 o 
   0   6   7     1246.71     1212.65     26.86 o 
   1   6   7     1662.27     1569.30    126.04 o 
   2   6   7     1551.89     1683.58     89.92 o 
   3   6   7      679.84      712.05     46.50 o 
   4   6   7      254.12      233.92     58.80 o 
   5   6   7       20.83       18.09     33.68 o 
   6   6   7      913.12     1014.71    176.39 o 
   7   6   7       28.32       -6.22     41.12 o 
   8   6   7      229.11      272.69     37.15 o 
   9   6   7      932.28      941.12    119.51 o 
  10   6   7      540.87      427.34     91.07 o 
 -17   7   7     2521.09     1911.77    566.82 o 
 -16   7   7        8.38       46.56     39.40 o 
 -15   7   7     6129.07     4595.24     63.02 o 
 -14   7   7       13.58       45.35     52.26 o 
 -13   7   7     6060.64     5631.27     69.17 o 
 -12   7   7      265.08      300.93     36.14 o 
 -11   7   7     8537.28     9236.82   1623.21 o 
 -10   7   7       76.83      107.81     27.21 o 
  -9   7   7     8589.22     9291.43    362.91 o 
  -8   7   7       22.15       32.18     27.05 o 
  -7   7   7    11354.01    11837.35    368.14 o 
  -6   7   7       22.07       68.42     27.01 o 
  -5   7   7    13309.75    13797.24    264.77 o 
  -4   7   7      187.56      172.59     28.14 o 
  -3   7   7    12212.48    12415.00     97.99 o 
  -2   7   7      104.64      129.75     27.01 o 
  -1   7   7    10777.55    10712.72    420.02 o 
   0   7   7        0.01       61.59     78.01 o 
   1   7   7    14592.36    14463.17   1296.95 o 
   2   7   7      139.53      165.79     77.62 o 
   3   7   7     8932.15     9328.51   1208.57 o 
   4   7   7       78.40       79.76     58.41 o 
   5   7   7     1694.46     1889.52    354.31 o 
   6   7   7      139.26      107.68     29.42 o 
   7   7   7     4141.06     4220.34    740.13 o 
   8   7   7       18.57       60.03     65.71 o 
   9   7   7     4368.27     3605.51    706.69 o 
  10   7   7        2.94       96.60     43.20 o 
 -16   8   7      206.97      239.88     64.94 o 
 -15   8   7      875.58      621.77     43.04 o 
 -14   8   7      332.43      233.64     53.03 o 
 -13   8   7      763.19      767.73    121.43 o 
 -12   8   7     2815.00     3253.57    506.10 o 
 -11   8   7     2241.05     2739.70    385.05 o 
 -10   8   7      241.98      290.86     41.57 o 
  -9   8   7     1037.17     1306.13    126.52 o 
  -8   8   7      757.55      811.72     42.27 o 
  -7   8   7     3170.14     3184.46    178.69 o 
  -6   8   7     1983.44     2081.22    185.61 o 
  -5   8   7     5394.85     6015.08     75.32 o 
  -4   8   7      515.65      622.36    110.29 o 
  -3   8   7     1386.08     1591.11     37.66 o 
  -2   8   7      339.81      411.02     33.69 o 
  -1   8   7    12453.71    12433.81    664.81 o 
   0   8   7      433.50      474.01     33.39 o 
   1   8   7     6104.25     6552.50    510.71 o 
   2   8   7      302.65      446.35     96.84 o 
   3   8   7     1962.83     2102.40    205.21 o 
   4   8   7      531.95      653.13     30.63 o 
   5   8   7     1557.54     1601.73    149.87 o 
   6   8   7       48.02       55.46     30.24 o 
   7   8   7     2622.83     2284.54    447.69 o 
   8   8   7      111.22      125.00     64.18 o 
   9   8   7     1890.26     1348.57    421.94 o 
 -16   9   7     1024.59      713.97     37.28 o 
 -15   9   7     1195.83      837.73     46.11 o 
 -14   9   7     2412.43     2178.88     62.25 o 
 -13   9   7      686.94      851.82     44.13 o 
 -12   9   7     1964.61     2220.53    398.12 o 
 -11   9   7     1920.16     2136.42    282.06 o 
 -10   9   7     1129.19     1371.68    110.82 o 
  -9   9   7     1314.24     1542.37     90.79 o 
  -8   9   7     2298.19     2570.83    262.85 o 
  -7   9   7      584.28      631.26     24.98 o 
  -6   9   7     6104.26     7077.39     87.23 o 
  -5   9   7     1210.83     1371.95     50.73 o 
  -4   9   7     3245.24     3678.52     33.42 o 
  -3   9   7     1083.44     1134.42     37.22 o 
  -2   9   7     3578.80     3825.13    219.81 o 
  -1   9   7      449.53      564.62     30.74 o 
   0   9   7     6532.64     6733.90    574.50 o 
   1   9   7      130.98      155.05     27.99 o 
   2   9   7     3023.68     3319.93    401.96 o 
   3   9   7       87.96      129.21     43.81 o 
   4   9   7     3965.52     4193.28    549.52 o 
   5   9   7       67.04      132.14     51.49 o 
   6   9   7     1891.81     1891.29    411.18 o 
   7   9   7       56.50      144.24     42.27 o 
   8   9   7     2163.52     1821.56    371.22 o 
 -15  10   7      357.00      205.98     58.41 o 
 -14  10   7        5.30      116.82     39.20 o 
 -13  10   7     1065.50     1036.01    291.67 o 
 -12  10   7      105.74      115.46     43.42 o 
 -11  10   7     2179.43     2508.52    619.08 o 
 -10  10   7        6.52       32.31     24.88 o 
  -9  10   7     1649.18     2220.29    213.56 o 
  -8  10   7      202.61      181.12     34.24 o 
  -7  10   7      772.92     1012.80     29.84 o 
  -6  10   7       51.79      108.50     33.96 o 
  -5  10   7     4198.69     4655.89    279.37 o 
  -4  10   7       83.06      180.61     34.22 o 
  -3  10   7     1385.75     1618.10     56.87 o 
  -2  10   7      100.03      116.32     43.42 o 
  -1  10   7      417.10      469.89     34.59 o 
   0  10   7      365.07      321.48     76.86 o 
   1  10   7      526.60      595.07    109.14 o 
   2  10   7      408.74      390.21     64.56 o 
   3  10   7     1727.16     1868.57    254.39 o 
   4  10   7      609.99      684.83     48.04 o 
   5  10   7     1462.14     1059.65    315.88 o 
   6  10   7     1084.21      908.74    148.33 o 
   7  10   7      808.29      674.38    159.86 o 
 -15  11   7      314.90      338.17     61.49 o 
 -14  11   7     1986.71     1626.28     64.56 o 
 -13  11   7       36.36       31.34     46.07 o 
 -12  11   7     3455.35     3982.63   1077.91 o 
 -11  11   7      196.02      291.06    103.76 o 
 -10  11   7     3917.21     4844.38    408.47 o 
  -9  11   7        1.65       60.72     34.78 o 
  -8  11   7     6898.51     8164.14    620.23 o 
  -7  11   7       45.98      -10.23     90.69 o 
  -6  11   7     5655.70     6951.76    591.03 o 
  -5  11   7      109.73      159.83     30.74 o 
  -4  11   7     1914.77     2301.58     40.73 o 
  -3  11   7      166.51      251.13     71.86 o 
  -2  11   7     4668.52     5070.81    290.90 o 
  -1  11   7        0.48      -22.21     30.28 o 
   0  11   7     5522.98     6322.20    533.77 o 
   1  11   7      272.95      371.88     36.96 o 
   2  11   7     1600.88     1659.87     55.72 o 
   3  11   7      326.46      293.00     65.71 o 
   4  11   7     2422.85     2182.21    139.88 o 
   5  11   7        2.14       44.96     40.76 o 
   6  11   7     1183.17      948.49    201.75 o 
 -14  12   7     1518.60      896.15     50.73 o 
 -13  12   7        7.71       68.11     54.95 o 
 -12  12   7     2006.54     2243.83    672.49 o 
 -11  12   7       64.40       72.24     31.97 o 
 -10  12   7     4792.79     5683.44   1235.08 o 
  -9  12   7      492.73      527.29    141.42 o 
  -8  12   7     4398.24     5433.96    609.09 o 
  -7  12   7       46.71      146.68     29.11 o 
  -6  12   7     4118.88     5153.95    679.03 o 
  -5  12   7        0.31       -0.22     29.51 o 
  -4  12   7     3780.56     4697.10    560.67 o 
  -3  12   7       24.01       27.74     29.57 o 
  -2  12   7     3039.85     3785.19    446.54 o 
  -1  12   7       71.26       59.80     50.73 o 
   0  12   7     3836.21     3942.31    222.88 o 
   1  12   7       54.15       34.04     31.68 o 
   2  12   7     3999.81     3508.82     47.27 o 
   3  12   7       37.47        9.19     38.85 o 
   4  12   7     2532.26     2068.78    338.94 o 
 -13  13   7      365.14      362.08     54.33 o 
 -12  13   7       70.61       90.69     35.66 o 
 -11  13   7      929.37     1182.01    339.71 o 
 -10  13   7       22.28       12.02     44.58 o 
  -9  13   7      744.61      860.88     71.48 o 
  -8  13   7       67.58      160.75     38.03 o 
  -7  13   7      181.06      290.26     40.35 o 
  -6  13   7       63.77       48.40     38.29 o 
  -5  13   7      579.57      684.69     78.01 o 
  -4  13   7       29.52       84.18     56.87 o 
  -3  13   7      404.77      524.83     67.25 o 
  -2  13   7      273.68      342.79     90.31 o 
  -1  13   7      538.50      669.96    187.53 o 
   0  13   7      146.37      141.64     39.97 o 
   1  13   7      809.25      785.50    227.49 o 
   2  13   7       88.94       64.66     33.41 o 
   3  13   7      975.31      873.91    235.95 o 
 -12  14   7      423.90      338.58    116.05 o 
 -11  14   7      366.08      433.04    114.52 o 
 -10  14   7     1271.32      976.08     63.02 o 
  -9  14   7      576.38      633.56    207.13 o 
  -8  14   7      968.95      963.12     46.11 o 
  -7  14   7      264.99      301.78     32.80 o 
  -6  14   7      535.85      598.43    149.10 o 
  -5  14   7     1082.04     1264.85    181.38 o 
  -4  14   7     1583.86     1649.35    174.46 o 
  -3  14   7     2006.03     2455.06    601.02 o 
  -2  14   7     1319.71     1585.81    407.72 o 
  -1  14   7      800.05      829.23    265.54 o 
   0  14   7      457.92      527.19    136.04 o 
   1  14   7      898.78      589.88    140.26 o 
  -9  15   7      317.44       81.47     45.35 o 
  -8  15   7      512.30      524.19     75.70 o 
  -7  15   7      315.08      363.42    125.28 o 
  -6  15   7      352.56      358.69     44.19 o 
  -5  15   7      390.90      247.49     42.66 o 
  -4  15   7      380.15      480.88    111.83 o 
  -3  15   7      163.90      173.33     35.77 o 
  -2  15   7      370.01      287.86     43.75 o 
  -1 -17   8       51.79       74.55     42.27 o 
   0 -17   8     1448.32     1391.00    305.94 o 
   1 -17   8       82.15      118.09     32.91 o 
   2 -17   8     2952.21     2668.86    358.95 o 
   3 -17   8       14.97      -15.62     29.17 o 
   4 -17   8     2425.60     2264.53    271.81 o 
   5 -17   8       17.00       29.74     34.01 o 
   6 -17   8     1615.22     1414.93     95.30 o 
   7 -17   8      128.52      229.60     49.19 o 
  -4 -16   8       47.34      116.05     43.81 o 
  -3 -16   8       10.38       80.70     41.50 o 
  -2 -16   8       12.42        6.15     39.97 o 
  -1 -16   8      103.91      240.56     57.64 o 
   0 -16   8       25.22       50.83     37.10 o 
   1 -16   8      803.71      751.23     90.66 o 
   2 -16   8       11.45       63.79     27.78 o 
   3 -16   8       83.05       69.16     41.12 o 
   4 -16   8       32.54      121.92     32.54 o 
   5 -16   8      487.97      429.99     64.95 o 
   6 -16   8      140.79      104.08     39.97 o 
   7 -16   8      377.91      309.77     75.70 o 
   8 -16   8       68.04       53.21     33.83 o 
   9 -16   8      174.40      217.75     49.57 o 
  -5 -15   8        5.36       -1.54     55.34 o 
  -4 -15   8     2328.51     2196.55     49.19 o 
  -3 -15   8      217.01      125.28     56.11 o 
  -2 -15   8     3497.66     3482.36     52.26 o 
  -1 -15   8      285.36      273.52     43.43 o 
   0 -15   8     3059.59     3162.26    506.77 o 
   1 -15   8      459.32      576.13     58.81 o 
   2 -15   8     2281.34     2283.21    314.43 o 
   3 -15   8      174.20      277.33     71.35 o 
   4 -15   8     2530.56     2605.32    161.43 o 
   5 -15   8      135.88      202.38     31.63 o 
   6 -15   8     1891.67     2059.97    107.21 o 
   7 -15   8      505.26      534.81    114.52 o 
   8 -15   8     2094.80     2050.37     44.81 o 
   9 -15   8      687.23      628.78     42.38 o 
  10 -15   8     1745.12     1634.86     93.00 o 
  -7 -14   8      650.66      611.01     60.72 o 
  -6 -14   8      486.91      478.82     57.64 o 
  -5 -14   8      815.14      846.19     42.27 o 
  -4 -14   8     1224.64     1242.00     57.64 o 
  -3 -14   8      573.50      497.26     53.03 o 
  -2 -14   8     1852.41     1975.21     43.81 o 
  -1 -14   8      333.54      294.63     31.37 o 
   0 -14   8     2312.16     2428.11    263.63 o 
   1 -14   8      499.21      522.01     47.06 o 
   2 -14   8     1825.82     2267.16    105.68 o 
   3 -14   8       62.39       92.91     30.17 o 
   4 -14   8     2643.94     2599.13    311.25 o 
   5 -14   8      371.48      379.66     38.76 o 
   6 -14   8     2925.51     3117.26    265.92 o 
   7 -14   8      221.42      244.15     30.96 o 
   8 -14   8     1602.81     1708.32    109.90 o 
   9 -14   8      554.42      515.68     89.92 o 
  10 -14   8     1564.53     1541.19    132.19 o 
  11 -14   8     1219.31     1195.51     36.49 o 
  -8 -13   8        6.63      -57.64     57.64 o 
  -7 -13   8     4079.18     4189.44     66.87 o 
  -6 -13   8      280.27      297.43     53.80 o 
  -5 -13   8     5818.58     5967.90     56.11 o 
  -4 -13   8       16.35      104.52     36.12 o 
  -3 -13   8     5270.93     5618.97     54.57 o 
  -2 -13   8      149.92      175.23     49.96 o 
  -1 -13   8     5621.52     5699.38    719.29 o 
   0 -13   8      376.41      453.57    103.28 o 
   1 -13   8     4582.59     4513.25    303.67 o 
   2 -13   8        0.58        2.53     35.05 o 
   3 -13   8     3668.49     3853.42    146.69 o 
   4 -13   8       62.88      112.49     28.84 o 
   5 -13   8     7628.03     7775.67    499.95 o 
   6 -13   8      142.50      148.24     35.87 o 
   7 -13   8     7014.34     6631.17     59.18 o 
   8 -13   8        9.63       49.96     51.49 o 
   9 -13   8    10626.49     9417.98     68.40 o 
  10 -13   8        1.05      111.44     53.03 o 
  11 -13   8     6646.96     6236.89     74.55 o 
  12 -13   8       58.06      140.65     57.64 o 
  -9 -12   8      540.08      567.97     59.18 o 
  -8 -12   8        3.59      -18.45     54.57 o 
  -7 -12   8      708.41      836.97     56.87 o 
  -6 -12   8       13.90      129.89     53.03 o 
  -5 -12   8     2200.84     2601.59     55.34 o 
  -4 -12   8        4.65      -26.90     35.35 o 
  -3 -12   8     2439.93     2532.42     56.11 o 
  -2 -12   8        3.40      -10.60     31.71 o 
  -1 -12   8     1372.75     1317.46    134.09 o 
   0 -12   8        0.88       12.46     25.53 o 
   1 -12   8     2893.62     2670.06    526.41 o 
   2 -12   8      186.04      176.72     56.15 o 
   3 -12   8     6086.76     6155.20    269.06 o 
   4 -12   8      196.54      235.97     35.31 o 
   5 -12   8     1064.69     1119.03     52.26 o 
   6 -12   8       43.62       72.24     34.59 o 
   7 -12   8     1150.33     1185.89     40.73 o 
   8 -12   8        1.24      -12.30     49.96 o 
   9 -12   8     4482.28     3902.00     50.73 o 
  10 -12   8      254.24      317.42     53.03 o 
  11 -12   8     3998.36     4568.34     68.40 o 
  12 -12   8      851.32      836.20     59.95 o 
  13 -12   8     1122.99     1035.26     63.02 o 
 -10 -11   8      228.51      161.40     43.04 o 
  -9 -11   8     2045.59     2098.95     61.49 o 
  -8 -11   8      222.73      272.84     52.26 o 
  -7 -11   8     1034.52     1265.06     53.80 o 
  -6 -11   8     1178.25     1016.81     37.66 o 
  -5 -11   8      614.63      619.46     36.12 o 
  -4 -11   8      585.09      745.51     38.43 o 
  -3 -11   8     1770.81     1876.06     52.26 o 
  -2 -11   8      561.68      506.28     56.83 o 
  -1 -11   8     3630.98     3788.46    278.30 o 
   0 -11   8     1498.41     1630.07    126.61 o 
   1 -11   8      444.03      473.45     61.49 o 
   2 -11   8     1376.96     1423.30    168.70 o 
   3 -11   8     2008.11     1961.64    386.20 o 
   4 -11   8      653.00      673.26     49.96 o 
   5 -11   8    13289.37    13861.81     83.00 o 
   6 -11   8     1362.34     1377.27     52.26 o 
   7 -11   8      266.55      242.87     48.42 o 
   8 -11   8     2929.17     3068.87     57.64 o 
   9 -11   8        4.85      129.12     36.12 o 
  10 -11   8      865.12      741.66     39.97 o 
  11 -11   8      374.26      521.85     53.80 o 
  12 -11   8      545.28      552.60     41.50 o 
  13 -11   8      501.26      534.92     41.50 o 
 -11 -10   8     2145.50     1882.98     49.96 o 
 -10 -10   8        6.26      -10.76     55.34 o 
  -9 -10   8     3419.38     3571.52     48.42 o 
  -8 -10   8       29.21      -34.59     35.35 o 
  -7 -10   8     2822.26     3108.07     55.34 o 
  -6 -10   8        5.63       96.84     33.05 o 
  -5 -10   8     5940.13     6352.18     63.02 o 
  -4 -10   8      187.61      149.87     33.82 o 
  -3 -10   8     8753.01     9435.65     69.94 o 
  -2 -10   8      306.53      281.16     34.60 o 
  -1 -10   8     9018.27     9191.67    788.83 o 
   0 -10   8       87.75       69.29     33.42 o 
   1 -10   8     2162.30     2394.84     53.80 o 
   2 -10   8     1155.50     1178.57    124.89 o 
   3 -10   8     8953.17     8929.90    267.73 o 
   4 -10   8       67.49      124.73     26.59 o 
   5 -10   8     6197.18     6366.48     93.00 o 
   6 -10   8      437.86      389.58     64.18 o 
   7 -10   8     3513.05     3666.40     44.21 o 
   8 -10   8     1621.22     1668.09     35.74 o 
   9 -10   8     1670.97     1663.36     40.81 o 
  10 -10   8       29.94      125.28     39.52 o 
  11 -10   8     2278.92     2540.87     59.95 o 
  12 -10   8      293.25      262.85     55.34 o 
  13 -10   8     4097.88     4185.60     67.63 o 
 -12  -9   8     4536.25     3786.71     56.87 o 
 -11  -9   8      172.42      185.99     57.64 o 
 -10  -9   8     4592.40     4838.88     53.03 o 
  -9  -9   8       69.13       53.03     36.89 o 
  -8  -9   8     1826.04     1750.79     40.73 o 
  -7  -9   8     1865.16     1654.72     38.43 o 
  -6  -9   8     3364.07     3500.81     45.35 o 
  -5  -9   8      898.01      949.18     36.12 o 
  -4  -9   8     6384.72     7171.47     63.02 o 
  -3  -9   8      654.24      687.86     48.42 o 
  -2  -9   8     4273.55     4147.91    302.52 o 
  -1  -9   8     1851.79     1817.97    124.89 o 
   0  -9   8     2892.21     3159.19     39.94 o 
   1  -9   8     3194.65     2895.40     64.62 o 
   2  -9   8     5085.45     5021.68    521.02 o 
   3  -9   8     3837.20     3561.26    326.26 o 
   4  -9   8     7923.14     7677.27    298.97 o 
   5  -9   8     1462.72     1351.28     57.64 o 
   6  -9   8     2881.57     3019.03     41.13 o 
   7  -9   8     1631.03     1747.41     88.38 o 
   8  -9   8     1427.42     1570.95    102.99 o 
   9  -9   8     4349.81     4666.26    244.40 o 
  10  -9   8     3391.30     3615.88    104.52 o 
  11  -9   8      747.76      642.99    100.30 o 
  12  -9   8     2170.74     2255.72     43.04 o 
  13  -9   8     1645.32     1526.37     45.35 o 
  14  -9   8      982.30      832.35     62.25 o 
 -13  -8   8      160.93      186.76     58.41 o 
 -12  -8   8     3886.73     3393.98     51.49 o 
 -11  -8   8        2.07      142.95     52.26 o 
 -10  -8   8     4307.97     4366.21     49.96 o 
  -9  -8   8      528.99      549.52     36.89 o 
  -8  -8   8     2949.07     3203.37     43.81 o 
  -7  -8   8       77.99       89.92     46.11 o 
  -6  -8   8     9838.28     9994.40     68.40 o 
  -5  -8   8      153.93      195.98     46.11 o 
  -4  -8   8    10419.90    10809.85     71.48 o 
  -3  -8   8      197.83      207.69     38.87 o 
  -2  -8   8      156.37      236.74     30.80 o 
  -1  -8   8      548.30      622.23     48.84 o 
   0  -8   8    10875.98    11264.62    684.26 o 
   1  -8   8      251.91      264.80     21.37 o 
   2  -8   8    13758.78    14380.90    248.05 o 
   3  -8   8     1066.23     1139.71     60.13 o 
   4  -8   8    13281.46    13589.32    260.03 o 
   5  -8   8        0.26       34.53     26.80 o 
   6  -8   8     8886.25     8427.94     58.72 o 
   7  -8   8       20.15       88.63     34.00 o 
   8  -8   8     9188.51     9390.05     75.30 o 
   9  -8   8      764.15      837.51     40.62 o 
  10  -8   8     8794.60     9573.42    458.06 o 
  11  -8   8      136.30      144.56     32.03 o 
  12  -8   8     5129.98     5457.93    143.72 o 
  13  -8   8       35.95       15.66     34.45 o 
  14  -8   8     3831.20     3806.49    315.88 o 
 -13  -7   8       13.34      137.57     57.64 o 
 -12  -7   8      384.46      386.59     39.97 o 
 -11  -7   8        9.03      -49.96     49.96 o 
 -10  -7   8        2.16       54.57     34.59 o 
  -9  -7   8        0.43       41.50     33.05 o 
  -8  -7   8      470.31      548.75     48.42 o 
  -7  -7   8      100.33       52.26     33.05 o 
  -6  -7   8      559.29      541.07     33.82 o 
  -5  -7   8      331.58      397.35     46.88 o 
  -4  -7   8      782.85      915.86    131.42 o 
  -3  -7   8     6146.89     5724.66    418.22 o 
  -2  -7   8     1613.23     1563.08     81.42 o 
  -1  -7   8     1021.60     1033.50     29.72 o 
   0  -7   8       55.57       45.94     19.03 o 
   1  -7   8     1016.16     1029.44     30.96 o 
   2  -7   8        9.01       18.58     20.50 o 
   3  -7   8      539.73      569.80     24.23 o 
   4  -7   8      912.22      934.96     59.15 o 
   5  -7   8      101.57      113.69     21.32 o 
   6  -7   8      360.88      350.96     49.88 o 
   7  -7   8      794.36      777.92     31.55 o 
   8  -7   8     1588.91     1604.04     36.58 o 
   9  -7   8      460.46      535.61     38.02 o 
  10  -7   8     3295.71     3235.90     86.90 o 
  11  -7   8      335.99      363.95     30.12 o 
  12  -7   8      625.49      671.49     42.98 o 
  13  -7   8       12.32       19.51     42.64 o 
  14  -7   8     1381.73     1488.13     51.91 o 
 -14  -6   8     3553.79     3593.03     69.94 o 
 -13  -6   8      366.19      245.17     40.73 o 
 -12  -6   8     5576.32     6305.30     68.40 o 
 -11  -6   8      239.10      366.60     36.12 o 
 -10  -6   8     4982.67     5608.98     62.25 o 
  -9  -6   8      749.65      795.46     36.12 o 
  -8  -6   8    10615.30    11660.65     73.01 o 
  -7  -6   8       10.28      159.09     46.88 o 
  -6  -6   8     4437.36     5067.91     59.95 o 
  -5  -6   8      336.06      307.72     32.08 o 
  -4  -6   8     3897.68     3765.84    151.61 o 
  -3  -6   8      246.97      308.49     21.90 o 
  -2  -6   8     9637.73     8901.40    469.13 o 
  -1  -6   8      178.15      219.13     23.31 o 
   0  -6   8    12282.21    12159.67    118.37 o 
   1  -6   8      414.09      408.22     24.66 o 
   2  -6   8     8698.03     9126.63    139.65 o 
   3  -6   8     1413.99     1373.78     31.42 o 
   4  -6   8     4972.34     5122.94     49.16 o 
   5  -6   8     1684.50     1692.50     86.92 o 
   6  -6   8     4841.30     5119.72     40.69 o 
   7  -6   8     2155.83     2149.75     45.31 o 
   8  -6   8     5836.31     5827.02     59.84 o 
   9  -6   8     1770.71     1673.67     31.00 o 
  10  -6   8     1857.23     2003.28     80.89 o 
  11  -6   8      778.60      861.32     30.06 o 
  12  -6   8     1829.29     1866.48     75.70 o 
  13  -6   8     1224.76     1326.96     43.08 o 
  14  -6   8     1116.07     1036.12    133.35 o 
 -15  -5   8      999.27      935.34     65.33 o 
 -14  -5   8     1744.38     1938.32     62.25 o 
 -13  -5   8      218.18      394.27     54.57 o 
 -12  -5   8     4550.34     5007.96     53.03 o 
 -11  -5   8     1874.18     2289.55     56.11 o 
 -10  -5   8     2744.77     2438.65     45.35 o 
  -9  -5   8     1539.91     1612.45     38.43 o 
  -8  -5   8     8727.50     8367.35     57.64 o 
  -7  -5   8     3648.93     3401.43    252.29 o 
  -6  -5   8     7704.38     7859.72    477.61 o 
  -5  -5   8     1669.70     1699.08     97.62 o 
  -4  -5   8     2765.27     2741.54    232.85 o 
  -3  -5   8       12.39       27.14     19.18 o 
  -2  -5   8    12980.72    13319.36    243.43 o 
  -1  -5   8      436.86      448.29     23.43 o 
   0  -5   8    17903.21    16881.10    765.64 o 
   1  -5   8     2551.34     2531.38     45.41 o 
   2  -5   8     5697.34     5191.06    155.47 o 
   3  -5   8     3756.12     3980.23     50.58 o 
   4  -5   8     9574.24     9185.89    290.75 o 
   5  -5   8     1537.63     1471.87     81.90 o 
   6  -5   8     9897.30     9208.80    259.98 o 
   7  -5   8      253.24      193.53     30.11 o 
   8  -5   8     2393.17     2280.39     89.54 o 
   9  -5   8      191.78      261.57     27.58 o 
  10  -5   8     3677.25     3784.78     85.69 o 
  11  -5   8       30.74       31.01     27.81 o 
  12  -5   8     2834.07     2899.58     70.32 o 
  13  -5   8      384.88      510.33     56.87 o 
  14  -5   8     2877.35     2764.52     67.63 o 
 -15  -4   8     4657.35     4703.08    192.87 o 
 -14  -4   8        1.26       84.20     62.78 o 
 -13  -4   8     4055.90     4395.76    356.77 o 
 -12  -4   8        5.73      -12.50     34.86 o 
 -11  -4   8     3297.68     3537.62     37.94 o 
 -10  -4   8      566.33      668.36     75.47 o 
  -9  -4   8    13004.94    12615.41    359.54 o 
  -8  -4   8       23.30       85.32     46.50 o 
  -7  -4   8     4623.61     4702.57     60.98 o 
  -6  -4   8       83.66      112.64     19.80 o 
  -5  -4   8    11363.38    11403.82    635.98 o 
  -4  -4   8      526.13      455.38     20.73 o 
  -3  -4   8    12692.78    13633.72    340.61 o 
  -2  -4   8      123.06      140.44     18.57 o 
  -1  -4   8    14102.24    14109.00    571.24 o 
   0  -4   8      183.46      295.28     27.39 o 
   1  -4   8    21734.85    21390.11    486.99 o 
   2  -4   8       15.77       19.21     26.75 o 
   3  -4   8    15812.55    15594.73    387.62 o 
   4  -4   8     1975.04     1933.25     64.96 o 
   5  -4   8    12376.57    12136.05    133.73 o 
   6  -4   8      695.38      694.26     34.97 o 
   7  -4   8     7120.89     6980.65     81.08 o 
   8  -4   8       11.86        5.11     41.50 o 
   9  -4   8     8491.87     8407.60     99.91 o 
  10  -4   8     1123.35     1008.78     29.68 o 
  11  -4   8     5835.96     5862.29     51.49 o 
  12  -4   8     1238.81     1300.50    116.82 o 
  13  -4   8     6579.33     6119.00     99.53 o 
  14  -4   8      750.53      790.85     59.95 o 
 -15  -3   8      551.70      532.98     39.77 o 
 -14  -3   8      229.12      270.24     34.35 o 
 -13  -3   8     1726.09     1946.44     72.54 o 
 -12  -3   8      399.73      456.17     28.16 o 
 -11  -3   8     1205.01     1265.79     50.71 o 
 -10  -3   8       42.40       21.04     30.31 o 
  -9  -3   8     2100.00     2009.16     53.42 o 
  -8  -3   8        7.72        8.91     24.71 o 
  -7  -3   8     8157.51     8621.24    114.26 o 
  -6  -3   8      942.42      979.67     35.61 o 
  -5  -3   8     7111.65     6893.50    164.36 o 
  -4  -3   8      102.88       93.78     20.69 o 
  -3  -3   8     3247.79     3412.62    140.22 o 
  -2  -3   8     2684.06     2502.84     64.21 o 
  -1  -3   8     9424.16     9394.87    156.17 o 
   0  -3   8     4364.91     4373.05     31.07 o 
   1  -3   8     4803.66     4939.13    124.55 o 
   2  -3   8       25.98        3.52     29.99 o 
   3  -3   8    14429.50    14433.76     57.61 o 
   4  -3   8      469.55      494.10     62.25 o 
   5  -3   8    11689.08    11437.34    232.49 o 
   6  -3   8      503.18      501.49     27.27 o 
   7  -3   8     5383.53     5538.97     38.58 o 
   8  -3   8       74.74       88.32     45.73 o 
   9  -3   8     4017.43     4082.00     97.22 o 
  10  -3   8        5.30       61.39     27.01 o 
  11  -3   8     1873.58     1725.52     38.31 o 
  12  -3   8      303.60      307.35     44.19 o 
  13  -3   8     4537.03     4323.60    264.00 o 
  14  -3   8      177.62      207.57     34.55 o 
 -16  -2   8       19.69       24.55     37.02 o 
 -15  -2   8      624.78      764.76     40.75 o 
 -14  -2   8       28.79       12.50     32.06 o 
 -13  -2   8     2013.22     2198.54    165.11 o 
 -12  -2   8        2.99        2.55     24.97 o 
 -11  -2   8      132.61      180.45     38.37 o 
 -10  -2   8       19.92       60.76     28.76 o 
  -9  -2   8     2800.45     2984.15    105.39 o 
  -8  -2   8       22.74       43.82     27.48 o 
  -7  -2   8     1751.92     1951.93     68.61 o 
  -6  -2   8       64.82       87.44     21.24 o 
  -5  -2   8      616.40      640.84     24.39 o 
  -4  -2   8     3623.58     3667.45    329.37 o 
  -3  -2   8     6257.55     6097.72    313.95 o 
  -2  -2   8     2335.74     2484.70    124.47 o 
  -1  -2   8     1112.06     1112.92     25.76 o 
   0  -2   8     2512.28     2424.94    175.87 o 
   1  -2   8     1363.86     1358.75     35.05 o 
   2  -2   8      110.05       89.77     31.90 o 
   3  -2   8      196.41      173.63     56.49 o 
   4  -2   8        2.68       -5.43     22.81 o 
   5  -2   8      317.19      332.04     50.73 o 
   6  -2   8      911.69      948.60     48.04 o 
   7  -2   8      762.70      783.20     32.85 o 
   8  -2   8      838.29      867.72     30.36 o 
   9  -2   8     1093.99     1143.92     26.61 o 
  10  -2   8        6.91       43.84     29.21 o 
  11  -2   8        7.13        7.99     36.14 o 
  12  -2   8      377.52      334.00     54.95 o 
  13  -2   8       12.03        7.69     39.67 o 
  14  -2   8      129.41       55.54     42.38 o 
 -16  -1   8        0.14       53.23     34.31 o 
 -15  -1   8     2336.03     2542.32    299.24 o 
 -14  -1   8        5.15       12.99     30.47 o 
 -13  -1   8     7018.74     7329.90    515.40 o 
 -12  -1   8      163.40      138.78     24.78 o 
 -11  -1   8    12081.25    13798.08   1899.50 o 
 -10  -1   8        0.48      -15.80     34.19 o 
  -9  -1   8     8022.64     8701.72    345.63 o 
  -8  -1   8       41.16       64.98     23.42 o 
  -7  -1   8    13110.55    12999.56    488.12 o 
  -6  -1   8      488.92      508.91     33.06 o 
  -5  -1   8     7411.83     6860.84    722.64 o 
  -4  -1   8      610.81      620.05     70.24 o 
  -3  -1   8     8154.19     7990.77    419.91 o 
  -2  -1   8        3.25       70.24     22.28 o 
  -1  -1   8    22499.01    23862.52    509.54 o 
   0  -1   8      645.35      659.79     50.34 o 
   1  -1   8    15536.11    16057.61    178.69 o 
   2  -1   8      463.64      451.13     33.42 o 
   3  -1   8    19156.30    19217.19    278.22 o 
   4  -1   8      122.03      118.33     27.11 o 
   5  -1   8     9816.47     9953.46     50.27 o 
   6  -1   8      285.01      316.39     26.55 o 
   7  -1   8     5373.58     5102.58     34.51 o 
   8  -1   8      174.90      141.63     53.03 o 
   9  -1   8     7086.63     6972.84     81.08 o 
  10  -1   8      466.21      554.32     35.59 o 
  11  -1   8     2090.74     1955.70     47.27 o 
  12  -1   8      974.69      994.05     44.58 o 
  13  -1   8     4315.19     3897.04    365.84 o 
 -16   0   8     2196.19     2293.29    248.20 o 
 -15   0   8      615.41      619.78     66.59 o 
 -14   0   8     2446.20     2745.23    196.39 o 
 -13   0   8      221.78      236.37     29.42 o 
 -12   0   8     2304.91     2393.03    380.05 o 
 -11   0   8     1824.93     1962.48    393.12 o 
 -10   0   8     2095.00     2214.60     65.48 o 
  -9   0   8     1963.07     1974.95     59.50 o 
  -8   0   8     9941.75     9938.97    163.71 o 
  -7   0   8     2407.53     2361.67    141.81 o 
  -6   0   8    13187.59    12660.95    754.78 o 
  -5   0   8     4126.85     3821.66    367.84 o 
  -4   0   8     4068.21     3622.95    252.36 o 
  -3   0   8     1182.56      955.19     32.21 o 
  -2   0   8     2921.55     2878.40     27.92 o 
  -1   0   8     9952.17    10149.75    233.64 o 
   0   0   8     2665.56     2603.96     71.86 o 
   1   0   8     6987.24     6943.24     42.45 o 
   2   0   8     5317.87     5392.04     39.27 o 
   3   0   8     2112.34     2157.10     53.03 o 
   4   0   8       38.86       40.01     26.02 o 
   5   0   8     4436.87     4301.36     40.75 o 
   6   0   8      850.11      900.91     29.34 o 
   7   0   8     6567.01     6281.34    280.91 o 
   8   0   8     3691.31     3759.71    157.56 o 
   9   0   8     2868.24     2823.85    204.44 o 
  10   0   8      478.08      501.06     38.81 o 
  11   0   8     2898.97     2798.90    204.44 o 
  12   0   8      611.34      675.93     40.22 o 
  13   0   8     2067.16     1814.73    352.39 o 
 -16   1   8     2531.25     2262.78    236.98 o 
 -15   1   8      513.44      598.02     74.62 o 
 -14   1   8     2972.25     3259.64    390.89 o 
 -13   1   8      160.39      163.61     29.12 o 
 -12   1   8     6388.47     6154.50    901.53 o 
 -11   1   8      664.55      693.80    117.59 o 
 -10   1   8    12381.34    12204.33   1168.99 o 
  -9   1   8      109.23      150.14     24.39 o 
  -8   1   8    10262.74    10011.56    224.69 o 
  -7   1   8        8.96       30.89     26.90 o 
  -6   1   8     6543.39     6033.94    593.08 o 
  -5   1   8     4564.11     4559.87    330.43 o 
  -4   1   8    10831.54    10412.75    573.29 o 
  -3   1   8     2871.09     3031.37    110.72 o 
  -2   1   8    14454.08    14411.83    315.11 o 
  -1   1   8      108.04      131.17     27.11 o 
   0   1   8    13244.62    12729.11    535.69 o 
   1   1   8      688.41      746.28     29.90 o 
   2   1   8     2151.80     2291.28    109.52 o 
   3   1   8      697.64      653.20     28.39 o 
   4   1   8     8851.96     8928.00    288.21 o 
   5   1   8      694.75      723.20     33.14 o 
   6   1   8    17763.15    18031.91    492.26 o 
   7   1   8      345.48      349.92     28.05 o 
   8   1   8     5869.00     5944.19    194.83 o 
   9   1   8      273.99      199.12     29.42 o 
  10   1   8     5194.76     5461.44    248.63 o 
  11   1   8      122.03      175.51     43.81 o 
  12   1   8     4012.47     3732.99    449.99 o 
  13   1   8       20.74       81.70     40.73 o 
 -17   2   8      135.93       88.34     34.96 o 
 -16   2   8        1.03      -39.97     39.97 o 
 -15   2   8       50.71       87.64     38.03 o 
 -14   2   8        9.77        3.68     32.66 o 
 -13   2   8      127.17      126.81     51.49 o 
 -12   2   8       56.56      -17.68     49.19 o 
 -11   2   8       21.29      105.60     33.68 o 
 -10   2   8      419.23      523.61    147.18 o 
  -9   2   8     2099.50     2130.71    131.09 o 
  -8   2   8      178.14      239.31     21.63 o 
  -7   2   8      809.28      732.18     67.09 o 
  -6   2   8      608.18      603.67     23.25 o 
  -5   2   8      758.35      801.47     68.15 o 
  -4   2   8     3526.37     3237.74    130.66 o 
  -3   2   8      551.79      546.32     27.99 o 
  -2   2   8      834.54      839.99     34.51 o 
  -1   2   8       58.04       87.74     58.41 o 
   0   2   8     3377.41     3443.36     85.69 o 
   1   2   8       32.99       36.23     27.16 o 
   2   2   8      363.30      376.28    119.13 o 
   3   2   8      136.39      138.07     37.66 o 
   4   2   8     3042.17     3042.99     93.38 o 
   5   2   8       32.49       20.57     25.58 o 
   6   2   8     1735.35     1634.99    116.82 o 
   7   2   8      704.39      687.70     54.57 o 
   8   2   8      306.52      357.85     34.51 o 
   9   2   8     1273.66     1374.88    131.04 o 
  10   2   8     1861.47     1954.45    152.94 o 
  11   2   8       21.95       69.40     38.57 o 
  12   2   8      643.24      605.38    142.57 o 
 -17   3   8       26.28       54.67     44.19 o 
 -16   3   8     3127.76     2577.03    571.43 o 
 -15   3   8      160.07      226.73     31.99 o 
 -14   3   8     3706.38     2643.86     63.02 o 
 -13   3   8        1.07       39.97     51.49 o 
 -12   3   8     5472.40     5384.68   1026.80 o 
 -11   3   8      115.38      153.75     27.99 o 
 -10   3   8     2685.91     2845.76    246.24 o 
  -9   3   8     1324.17     1386.30    134.10 o 
  -8   3   8     6783.97     6810.52    786.63 o 
  -7   3   8      443.64      400.26     61.92 o 
  -6   3   8     8030.02     8046.68    797.57 o 
  -5   3   8     1496.40     1412.91    132.31 o 
  -4   3   8     4691.94     4473.43    104.91 o 
  -3   3   8     2897.99     3011.98     97.61 o 
  -2   3   8     2016.33     2009.06     36.68 o 
  -1   3   8       19.62       30.36     34.24 o 
   0   3   8     9590.13     9759.66     44.83 o 
   1   3   8      629.52      703.81     28.95 o 
   2   3   8     6482.25     6713.57     53.42 o 
   3   3   8     1496.03     1489.54    117.97 o 
   4   3   8     1674.83     1730.42     31.02 o 
   5   3   8     2658.44     2870.88    192.91 o 
   6   3   8     3871.10     3860.19    187.53 o 
   7   3   8       20.61       26.41     34.19 o 
   8   3   8     2933.25     3075.61    178.69 o 
   9   3   8        4.68       20.87     36.14 o 
  10   3   8     1933.98     2050.76    326.26 o 
  11   3   8       43.77       77.59     59.18 o 
  12   3   8      148.79       45.67     42.92 o 
 -17   4   8      413.01      308.70     54.57 o 
 -16   4   8     2324.05     1683.29    439.62 o 
 -15   4   8     1082.48      923.80    175.62 o 
 -14   4   8     4750.07     3828.98     64.56 o 
 -13   4   8      678.48      618.69     52.26 o 
 -12   4   8     2608.48     2698.35    469.21 o 
 -11   4   8      640.39      596.99    129.89 o 
 -10   4   8     4443.35     4662.99    401.28 o 
  -9   4   8     1938.36     2078.73    112.08 o 
  -8   4   8    13007.01    12789.67   1203.03 o 
  -7   4   8      704.99      749.42     68.49 o 
  -6   4   8    12079.81    11808.63   1136.65 o 
  -5   4   8      215.34      259.79     32.88 o 
  -4   4   8    14950.44    14428.32    612.55 o 
  -3   4   8      950.60      950.35     29.84 o 
  -2   4   8     9017.63     8600.56    117.21 o 
  -1   4   8     2094.75     2119.36     32.68 o 
   0   4   8     9801.75     9768.50    405.42 o 
   1   4   8      149.92      204.42     24.18 o 
   2   4   8     5128.27     5229.09     95.69 o 
   3   4   8      680.76      715.39     38.04 o 
   4   4   8     3257.69     3328.66     91.46 o 
   5   4   8        6.73       70.11     33.05 o 
   6   4   8     4909.47     5346.65    447.69 o 
   7   4   8      136.84      192.95     28.55 o 
   8   4   8     3759.73     3648.21    408.11 o 
   9   4   8      291.15      311.77     31.12 o 
  10   4   8     3749.77     3846.41    533.00 o 
  11   4   8       10.03       36.34     33.83 o 
 -17   5   8     1899.54     1350.27    458.45 o 
 -16   5   8       75.65      105.63     34.20 o 
 -15   5   8     1871.11     1376.50     61.49 o 
 -14   5   8       52.31       64.56     53.03 o 
 -13   5   8     4192.81     3503.11     62.25 o 
 -12   5   8       36.62       57.16     33.94 o 
 -11   5   8     6456.39     6833.36   1049.47 o 
 -10   5   8      848.84      953.42    130.71 o 
  -9   5   8     6008.01     6381.47    669.56 o 
  -8   5   8      325.18      319.38     50.64 o 
  -7   5   8     9466.10    10195.26    877.75 o 
  -6   5   8     1800.99     1650.83     38.81 o 
  -5   5   8     4173.10     3955.17    155.25 o 
  -4   5   8      363.44      353.81     27.99 o 
  -3   5   8    10873.35    10354.70     64.56 o 
  -2   5   8      348.12      300.13     34.24 o 
  -1   5   8     4876.06     5064.58     38.93 o 
   0   5   8     5209.43     5480.76    286.29 o 
   1   5   8     4925.05     5279.83    452.30 o 
   2   5   8      656.12      779.58     60.72 o 
   3   5   8     6734.42     7048.68    380.05 o 
   4   5   8      554.73      586.04     63.79 o 
   5   5   8     1980.98     2176.39    127.58 o 
   6   5   8      309.57      287.49     35.59 o 
   7   5   8     3491.84     3644.76    553.75 o 
   8   5   8     1054.45      961.39    118.36 o 
   9   5   8     4798.55     4662.37    759.73 o 
  10   5   8       38.15       51.19     33.83 o 
 -16   6   8      469.26      392.23     70.71 o 
 -15   6   8     1927.51     1374.19     62.25 o 
 -14   6   8      379.17      428.09     55.34 o 
 -13   6   8      723.48      826.65    182.15 o 
 -12   6   8     1179.08     1273.08    204.05 o 
 -11   6   8     2697.57     2756.21    525.70 o 
 -10   6   8     1188.41     1195.54    102.27 o 
  -9   6   8     3999.13     4247.02    299.97 o 
  -8   6   8     1792.59     1721.38     25.56 o 
  -7   6   8     7423.60     7879.52    689.69 o 
  -6   6   8       54.01       23.44     46.11 o 
  -5   6   8     5723.20     5627.75    180.61 o 
  -4   6   8      116.39      127.64     27.58 o 
  -3   6   8     4120.23     4174.02    144.87 o 
  -2   6   8      717.56      722.67     41.89 o 
  -1   6   8     9975.52    10011.31    278.99 o 
   0   6   8      682.82      672.71     28.55 o 
   1   6   8     7459.18     7780.02    599.10 o 
   2   6   8      625.97      659.87     44.58 o 
   3   6   8     2822.78     3200.96    375.83 o 
   4   6   8        4.33       -3.46     23.37 o 
   5   6   8     3203.44     3582.18    438.85 o 
   6   6   8       41.11       81.12     28.86 o 
   7   6   8     4449.87     4590.62    717.84 o 
   8   6   8       18.38      107.69     31.12 o 
   9   6   8     3390.65     3156.98    861.94 o 
  10   6   8        6.13       40.44     42.92 o 
 -16   7   8        0.81      -19.21     42.27 o 
 -15   7   8      879.35      472.67     59.18 o 
 -14   7   8       40.07      122.20     37.66 o 
 -13   7   8      960.91     1024.42    179.08 o 
 -12   7   8      485.47      551.64     74.93 o 
 -11   7   8      652.69      940.41    105.29 o 
 -10   7   8      117.39      115.93     31.91 o 
  -9   7   8      193.28      239.73     43.85 o 
  -8   7   8      158.50      209.28     41.54 o 
  -7   7   8      567.10      549.65     27.99 o 
  -6   7   8      488.04      532.64     76.86 o 
  -5   7   8      877.21      887.90     76.86 o 
  -4   7   8      158.85      176.87     27.16 o 
  -3   7   8     2168.31     2274.29    178.69 o 
  -2   7   8       82.67      128.64     56.87 o 
  -1   7   8        1.70       44.19     33.15 o 
   0   7   8        0.82       35.98     27.16 o 
   1   7   8       56.66       89.44     27.83 o 
   2   7   8      152.23      143.49     48.04 o 
   3   7   8      591.15      596.99     58.41 o 
   4   7   8      172.42      125.79     28.55 o 
   5   7   8       56.85      184.76     94.53 o 
   6   7   8        6.87       20.33     33.05 o 
   7   7   8      145.22      100.27     38.85 o 
   8   7   8        0.46       50.91     52.65 o 
   9   7   8       44.19       32.34     34.24 o 
 -16   8   8       60.25       62.25     59.18 o 
 -15   8   8     3815.61     2716.87     58.41 o 
 -14   8   8        0.29      -13.07     54.57 o 
 -13   8   8     5218.52     5579.26   1230.85 o 
 -12   8   8      188.64      220.60     33.82 o 
 -11   8   8     6768.19     7498.70    511.71 o 
 -10   8   8       35.00      103.93     23.95 o 
  -9   8   8     5040.81     6255.88    559.34 o 
  -8   8   8       52.99       96.78     28.61 o 
  -7   8   8     7557.41     8491.12    389.66 o 
  -6   8   8       23.98      -22.03     32.66 o 
  -5   8   8     7653.13     8328.56     93.76 o 
  -4   8   8       37.12       92.61     32.06 o 
  -3   8   8     5688.96     5818.81    138.73 o 
  -2   8   8      946.71     1060.25     46.50 o 
  -1   8   8     7417.21     7970.49    527.23 o 
   0   8   8      741.70      833.83    119.51 o 
   1   8   8     4230.43     4516.98    520.70 o 
   2   8   8       80.93      140.82     34.22 o 
   3   8   8     5211.95     5866.32    714.76 o 
   4   8   8      160.56      211.45     65.33 o 
   5   8   8     3274.11     3517.64    466.13 o 
   6   8   8       55.90       89.69     65.71 o 
   7   8   8     3060.09     2947.51    846.57 o 
   8   8   8       92.72       69.58     29.88 o 
 -15   9   8      972.17      556.44     45.35 o 
 -14   9   8      800.84      721.68     59.18 o 
 -13   9   8     1497.80     1756.90    245.56 o 
 -12   9   8     1858.78     1930.06    541.07 o 
 -11   9   8     2640.65     2958.82    321.87 o 
 -10   9   8      527.37      546.46     48.55 o 
  -9   9   8     1753.41     2149.20    217.63 o 
  -8   9   8      653.82      760.06     89.54 o 
  -7   9   8     1488.60     1736.00     37.77 o 
  -6   9   8     1759.60     2067.97    155.63 o 
  -5   9   8     5836.73     6781.10    183.69 o 
  -4   9   8      476.58      571.77     29.51 o 
  -3   9   8     4927.37     5232.45    263.62 o 
  -2   9   8     2807.33     3005.18    136.80 o 
  -1   9   8     2472.50     2526.21    147.56 o 
   0   9   8     1142.06     1214.40    145.64 o 
   1   9   8     1732.44     1956.76    142.57 o 
   2   9   8      578.28      631.70     31.36 o 
   3   9   8     1888.48     2055.07    327.41 o 
   4   9   8      494.13      641.65    157.17 o 
   5   9   8     1548.71     1696.02    192.53 o 
   6   9   8      559.55      530.26     76.09 o 
   7   9   8     1371.70     1078.55    227.11 o 
 -15  10   8       91.23      133.73     41.50 o 
 -14  10   8     1837.94     1543.28     53.80 o 
 -13  10   8      646.76      662.81    246.71 o 
 -12  10   8     1662.33     2016.72    519.16 o 
 -11  10   8      309.87      404.92    119.51 o 
 -10  10   8     2420.04     2853.92    421.24 o 
  -9  10   8       79.39      120.62     22.29 o 
  -8  10   8     1792.24     2212.74    193.29 o 
  -7  10   8       33.19      102.40     84.54 o 
  -6  10   8     3344.30     4150.97    258.62 o 
  -5  10   8      238.56      326.82     25.71 o 
  -4  10   8     3929.45     4524.35    255.55 o 
  -3  10   8      116.49      127.17     28.58 o 
  -2  10   8     1896.11     2304.44    227.49 o 
  -1  10   8       34.03       87.82     35.05 o 
   0  10   8     3567.29     3996.75    183.30 o 
   1  10   8        9.57       17.14     56.49 o 
   2  10   8     1933.89     1949.71    338.17 o 
   3  10   8       21.29       46.41     25.81 o 
   4  10   8     3113.59     3081.06    594.10 o 
   5  10   8       16.15       83.88     33.68 o 
   6  10   8     2604.12     2145.87    437.31 o 
 -14  11   8        0.65       37.66     40.73 o 
 -13  11   8      165.18      101.46     60.72 o 
 -12  11   8       62.77      114.15     43.40 o 
 -11  11   8      276.15      441.40    115.28 o 
 -10  11   8      530.56      658.33     88.84 o 
  -9  11   8     1178.34     1362.05     67.25 o 
  -8  11   8       20.18      -15.65     34.59 o 
  -7  11   8      311.69      401.72     91.07 o 
  -6  11   8       95.24      114.13     59.18 o 
  -5  11   8      575.71      712.96    136.04 o 
  -4  11   8     2117.05     2147.31    148.33 o 
  -3  11   8      249.07      214.99     40.35 o 
  -2  11   8       37.44       14.22    101.83 o 
  -1  11   8        6.69       23.25     39.97 o 
   0  11   8      634.10      693.93     89.15 o 
   1  11   8      282.69      231.30     42.66 o 
   2  11   8     1314.38     1317.65    176.77 o 
   3  11   8      163.09      117.87     32.66 o 
   4  11   8     1711.11     1545.11    141.03 o 
   5  11   8      152.20      169.41     42.66 o 
 -13  12   8       28.24       84.20     66.48 o 
 -12  12   8     1559.84     1736.03    546.45 o 
 -11  12   8        2.11      -33.47     33.68 o 
 -10  12   8     2514.62     3114.54    523.24 o 
  -9  12   8       12.95       46.11     56.11 o 
  -8  12   8     2535.32     2771.25    226.34 o 
  -7  12   8      174.84      264.66     31.42 o 
  -6  12   8      819.00     1062.57    140.65 o 
  -5  12   8      147.44      164.17     36.12 o 
  -4  12   8     1445.70     1913.60    250.55 o 
  -3  12   8        0.12       62.10     73.40 o 
  -2  12   8     1023.42     1226.02    201.36 o 
  -1  12   8       50.91       92.21     76.86 o 
   0  12   8      586.46      594.11    137.19 o 
   1  12   8        6.90      -32.96     32.96 o 
   2  12   8      356.31      295.57     41.85 o 
   3  12   8        1.04       30.38     41.29 o 
 -12  13   8     2526.57     2810.72    913.82 o 
 -11  13   8      107.21      231.89     46.16 o 
 -10  13   8     2593.03     3161.29    525.02 o 
  -9  13   8       23.57       44.19    114.90 o 
  -8  13   8     3677.45     3953.50    941.11 o 
  -7  13   8      139.44       70.35    125.66 o 
  -6  13   8     1939.02     1925.00    261.70 o 
  -5  13   8        2.33       16.77     38.31 o 
  -4  13   8     3318.16     3960.42    606.01 o 
  -3  13   8       19.14       49.56     54.57 o 
  -2  13   8     3374.49     3233.81    101.45 o 
  -1  13   8       24.21       83.55     28.24 o 
   0  13   8     2648.24     2339.22    248.63 o 
   1  13   8       67.51       81.28     34.40 o 
 -10  14   8      153.56      126.81     42.27 o 
  -9  14   8      747.86      591.40     37.28 o 
  -8  14   8       98.66      146.55     34.81 o 
  -7  14   8      889.94     1000.09    195.22 o 
  -6  14   8      521.16      498.41     79.16 o 
  -5  14   8      980.30     1058.16    307.81 o 
  -4  14   8      429.38      367.40     41.85 o 
  -3  14   8      639.93      679.17     61.87 o 
  -2  14   8      120.76      158.00     35.68 o 
  -1  14   8      892.17      688.22     47.01 o 
   0 -17   9      805.92      608.32     49.00 o 
   1 -17   9      276.21      235.51     38.52 o 
   2 -17   9     1865.77     1489.87    203.16 o 
   3 -17   9        4.64       27.59     36.19 o 
   4 -17   9     1655.99     1369.12    125.07 o 
   5 -17   9       26.89       32.32     35.49 o 
   6 -17   9     1354.89      984.99     48.90 o 
  -3 -16   9        0.08      -13.83     41.50 o 
  -2 -16   9     2642.40     2335.66     66.10 o 
  -1 -16   9       80.42        8.45     40.73 o 
   0 -16   9     3754.72     3251.57    415.15 o 
   1 -16   9      110.87      133.53     35.85 o 
   2 -16   9     4083.99     3788.41    441.87 o 
   3 -16   9      269.85      313.01     42.12 o 
   4 -16   9     4663.67     4493.54    285.98 o 
   5 -16   9       32.68       24.59     40.22 o 
   6 -16   9     4931.80     4355.20    376.60 o 
   7 -16   9       28.78       37.28     54.95 o 
   8 -16   9     2526.25     1954.84     43.38 o 
  -5 -15   9      486.49      470.36     43.04 o 
  -4 -15   9      182.89      194.45     56.87 o 
  -3 -15   9      194.90      203.67     56.11 o 
  -2 -15   9        4.37      -56.11     56.11 o 
  -1 -15   9     1764.10     1719.54    267.44 o 
   0 -15   9      109.75       87.98     36.18 o 
   1 -15   9     1657.22     1595.43    120.98 o 
   2 -15   9      134.66      146.68     34.03 o 
   3 -15   9      989.43      967.83     32.74 o 
   4 -15   9      366.75      343.45     32.23 o 
   5 -15   9      826.23      937.80    175.23 o 
   6 -15   9      785.04      715.52     59.56 o 
   7 -15   9      672.51      623.68    111.83 o 
   8 -15   9      434.08      429.59     41.84 o 
   9 -15   9      516.61      440.03     30.43 o 
  10 -15   9      493.35      472.65     43.20 o 
  -7 -14   9      364.92      296.67     43.04 o 
  -6 -14   9     1026.70     1061.39     59.95 o 
  -5 -14   9      485.61      393.50     43.04 o 
  -4 -14   9     1349.29     1405.70     57.64 o 
  -3 -14   9     1211.97     1266.59     43.04 o 
  -2 -14   9     2151.04     2227.30     59.95 o 
  -1 -14   9     1216.28     1305.93    226.65 o 
   0 -14   9     2491.08     2184.31    165.04 o 
   1 -14   9     1148.82     1121.97     78.05 o 
   2 -14   9     1406.40     1615.43    133.35 o 
   3 -14   9     1647.41     1768.19    137.61 o 
   4 -14   9     1775.14     1908.64     84.67 o 
   5 -14   9     1273.38     1269.64    114.13 o 
   6 -14   9     1278.59     1222.27    198.29 o 
   7 -14   9     1626.52     1693.20     91.07 o 
   8 -14   9      499.34      399.20     40.48 o 
   9 -14   9     1995.66     1918.73     38.22 o 
  10 -14   9      963.05      739.12     31.76 o 
  11 -14   9     2196.59     1903.85    183.30 o 
  -8 -13   9      545.39      434.24     44.58 o 
  -7 -13   9     1013.62      959.17     43.81 o 
  -6 -13   9      303.50      407.34     56.87 o 
  -5 -13   9     1277.51     1325.77     42.27 o 
  -4 -13   9      987.70      967.62     39.20 o 
  -3 -13   9      462.24      707.08     52.26 o 
  -2 -13   9      465.63      439.62     36.89 o 
  -1 -13   9      469.39      477.95     36.21 o 
   0 -13   9       64.63      140.75     44.77 o 
   1 -13   9      106.16      100.91     30.74 o 
   2 -13   9     2310.58     2517.92    110.29 o 
   3 -13   9        1.40       28.98     26.50 o 
   4 -13   9     2607.35     2816.69    193.68 o 
   5 -13   9       11.06        0.00     36.12 o 
   6 -13   9      758.69      704.77     53.03 o 
   7 -13   9       11.84       99.14     36.12 o 
   8 -13   9      766.09      739.36     40.73 o 
   9 -13   9      158.97      102.22     55.34 o 
  10 -13   9      371.83      370.45     57.64 o 
  11 -13   9       25.59      -26.13     58.41 o 
  -9 -12   9     2886.64     2418.67     52.26 o 
  -8 -12   9       25.29      -39.97     39.97 o 
  -7 -12   9     5898.74     6293.77     69.94 o 
  -6 -12   9        2.98      131.42     52.26 o 
  -5 -12   9     5311.99     6111.62     66.10 o 
  -4 -12   9       89.80       -6.92     52.26 o 
  -3 -12   9     5627.10     6073.19     52.26 o 
  -2 -12   9       58.59       62.71     30.84 o 
  -1 -12   9     5250.12     5514.83    519.27 o 
   0 -12   9        3.29       26.04     23.94 o 
   1 -12   9     4462.91     4914.13    206.36 o 
   2 -12   9        8.46       46.42     59.95 o 
   3 -12   9     5666.90     6005.71    406.57 o 
   4 -12   9      228.55      132.19     35.35 o 
   5 -12   9     7945.98     8337.38     73.01 o 
   6 -12   9      282.61      342.78     50.73 o 
   7 -12   9     5819.74     5530.58     55.34 o 
   8 -12   9      334.29      398.88     36.89 o 
   9 -12   9     1946.33     2215.00     59.18 o 
  10 -12   9        0.23       58.41     53.80 o 
  11 -12   9     3452.93     3264.09     65.33 o 
  12 -12   9        0.30       63.02     59.18 o 
 -10 -11   9      171.37      161.40     59.18 o 
  -9 -11   9     1572.73     1572.48     60.72 o 
  -8 -11   9       34.62      118.36     53.80 o 
  -7 -11   9     1989.91     2290.32     57.64 o 
  -6 -11   9      145.06      146.80     50.73 o 
  -5 -11   9     4205.87     4579.87     61.49 o 
  -4 -11   9      549.48      759.34     50.73 o 
  -3 -11   9     2149.63     2192.71     42.27 o 
  -2 -11   9      504.62      457.98     36.83 o 
  -1 -11   9     2788.49     2949.15    299.12 o 
   0 -11   9       16.52       34.93     27.58 o 
   1 -11   9     9696.06    10803.70     76.86 o 
   2 -11   9        4.40        8.64     39.58 o 
   3 -11   9     7652.40     7037.52    930.35 o 
   4 -11   9     1481.19     1557.88     53.80 o 
   5 -11   9    10668.29    10489.78    821.21 o 
   6 -11   9      620.20      618.10     35.86 o 
   7 -11   9     4705.40     4816.19    283.22 o 
   8 -11   9      476.34      447.65     64.94 o 
   9 -11   9     6836.45     7330.73    321.26 o 
  10 -11   9      246.07      262.85     38.43 o 
  11 -11   9     2422.32     2251.12     63.02 o 
  12 -11   9        7.91       11.53     57.64 o 
 -11 -10   9      297.85      219.81     59.18 o 
 -10 -10   9     1711.04     1758.47     45.35 o 
  -9 -10   9      149.96      137.57     36.89 o 
  -8 -10   9      709.95      589.49     37.66 o 
  -7 -10   9      988.43     1163.61     51.49 o 
  -6 -10   9     1840.01     2123.54     53.80 o 
  -5 -10   9      150.42      194.45     49.19 o 
  -4 -10   9     1788.83     2181.95     52.26 o 
  -3 -10   9      475.13      518.01     49.19 o 
  -2 -10   9     2814.29     2687.65    160.86 o 
  -1 -10   9     1840.06     2034.06    131.04 o 
   0 -10   9     5995.62     5942.52    421.17 o 
   1 -10   9     1515.79     1497.65     27.98 o 
   2 -10   9     6971.72     6959.03    285.60 o 
   3 -10   9     1188.05     1134.37     31.90 o 
   4 -10   9     4120.32     4312.38    257.08 o 
   5 -10   9       16.81       20.32     53.03 o 
   6 -10   9     6911.41     6873.99    657.12 o 
   7 -10   9      165.55      196.67     35.27 o 
   8 -10   9      231.29      265.73     43.04 o 
   9 -10   9      260.67      286.97     32.03 o 
  10 -10   9     1155.44     1281.54     51.11 o 
  11 -10   9      194.32      219.67     42.84 o 
  12 -10   9     2614.88     2557.59    121.82 o 
  13 -10   9      280.68      273.61     43.04 o 
 -12  -9   9       41.12      113.75     57.64 o 
 -11  -9   9      919.36      825.44     42.27 o 
 -10  -9   9      112.88       89.15     36.89 o 
  -9  -9   9     3178.14     3136.51     47.65 o 
  -8  -9   9      276.38      270.53     35.35 o 
  -7  -9   9     4127.78     4368.52     59.18 o 
  -6  -9   9      866.21     1042.94     49.96 o 
  -5  -9   9     1735.31     1938.32     52.26 o 
  -4  -9   9     1558.54     1704.67     50.73 o 
  -3  -9   9     7226.48     7367.73    514.54 o 
  -2  -9   9     1815.03     1728.31    220.96 o 
  -1  -9   9    13347.14    13649.98    710.19 o 
   0  -9   9       40.21      107.21     33.15 o 
   1  -9   9    13964.70    13367.75    469.39 o 
   2  -9   9      558.68      509.88     28.24 o 
   3  -9   9     3672.16     3648.05    192.28 o 
   4  -9   9     8521.04     8375.78    256.34 o 
   5  -9   9     3245.72     3417.46    153.54 o 
   6  -9   9     1839.42     1989.01     60.15 o 
   7  -9   9     3018.58     2981.91    133.35 o 
   8  -9   9     1438.33     1513.96     73.01 o 
   9  -9   9     5070.63     5372.82    328.56 o 
  10  -9   9      652.19      750.29     43.42 o 
  11  -9   9      773.93      830.46     33.25 o 
  12  -9   9     1995.39     2040.27    141.03 o 
  13  -9   9      274.79      244.62     38.63 o 
 -13  -8   9       20.18       62.25     41.50 o 
 -12  -8   9     2678.59     3033.52     65.33 o 
 -11  -8   9       58.33      101.45     38.43 o 
 -10  -8   9     5194.23     5615.13     53.80 o 
  -9  -8   9     1606.15     1495.62     40.73 o 
  -8  -8   9     1302.22     1574.79     52.26 o 
  -7  -8   9     1584.47     1408.01     38.43 o 
  -6  -8   9     5197.30     5351.51     49.96 o 
  -5  -8   9       23.85       61.49     46.88 o 
  -4  -8   9     5324.19     6057.82     62.25 o 
  -3  -8   9      269.83      286.88     23.44 o 
  -2  -8   9     7529.72     7080.45    446.50 o 
  -1  -8   9     3908.34     3654.75     87.26 o 
   0  -8   9     8055.46     7668.22    393.22 o 
   1  -8   9      246.86      232.43     21.52 o 
   2  -8   9     3851.21     3843.11     74.20 o 
   3  -8   9      232.69      234.23     23.57 o 
   4  -8   9      921.42      935.85     44.63 o 
   5  -8   9     1223.17     1283.07     38.30 o 
   6  -8   9     3016.76     2894.66    151.02 o 
   7  -8   9       85.58      138.26     27.48 o 
   8  -8   9     4606.11     4669.36     84.50 o 
   9  -8   9      428.72      525.18     35.57 o 
  10  -8   9     3159.36     3377.61    164.09 o 
  11  -8   9      192.68      224.07     36.89 o 
  12  -8   9      420.49      396.91     36.51 o 
  13  -8   9     1026.39      963.68    106.45 o 
 -13  -7   9      174.26      355.84     57.64 o 
 -12  -7   9     3834.82     4253.23     66.87 o 
 -11  -7   9      323.64      489.58     53.80 o 
 -10  -7   9     9784.85    11158.01     76.09 o 
  -9  -7   9        4.63       59.18     48.42 o 
  -8  -7   9     8761.48     9513.28     61.49 o 
  -7  -7   9       38.41       33.05     33.05 o 
  -6  -7   9     8442.22     7766.34     55.34 o 
  -5  -7   9       39.22       76.86     33.05 o 
  -4  -7   9    12885.19    13066.76    769.43 o 
  -3  -7   9     2372.78     2244.13    185.04 o 
  -2  -7   9     8750.57     8768.95    542.57 o 
  -1  -7   9     1508.42     1531.40     81.42 o 
   0  -7   9    22903.96    23076.54    424.21 o 
   1  -7   9       21.26       12.50     26.40 o 
   2  -7   9     9476.48     9481.23    248.59 o 
   3  -7   9        0.03      -12.64     23.67 o 
   4  -7   9    12565.28    12014.55    230.87 o 
   5  -7   9      130.19      131.78     23.56 o 
   6  -7   9    13459.98    13571.99    139.83 o 
   7  -7   9      104.12      117.52     23.40 o 
   8  -7   9    15440.52    14957.78    773.70 o 
   9  -7   9      140.03      183.93     22.22 o 
  10  -7   9    10958.39    11135.45    133.21 o 
  11  -7   9       68.80       92.81     25.43 o 
  12  -7   9     5515.44     5724.27     60.33 o 
  13  -7   9       30.72       29.28     35.57 o 
 -14  -6   9        3.26      133.73     59.18 o 
 -13  -6   9       59.01       53.03     56.87 o 
 -12  -6   9       53.20      102.22     55.34 o 
 -11  -6   9      531.50      552.60     39.20 o 
 -10  -6   9      103.29      105.29     36.12 o 
  -9  -6   9     2351.25     2447.88     55.34 o 
  -8  -6   9       27.92       69.94     33.82 o 
  -7  -6   9     4698.72     4933.41     59.18 o 
  -6  -6   9     1298.75     1323.53    108.34 o 
  -5  -6   9     2144.22     2080.29    127.62 o 
  -4  -6   9      299.60      396.26     40.27 o 
  -3  -6   9     4165.60     4187.00    291.20 o 
  -2  -6   9     4339.62     4076.55    263.42 o 
  -1  -6   9      817.87      805.17     45.82 o 
   0  -6   9     2766.46     2693.43     75.45 o 
   1  -6   9     1103.39     1109.55     37.20 o 
   2  -6   9     1508.22     1318.11     22.74 o 
   3  -6   9     3803.44     3676.77    148.01 o 
   4  -6   9     8105.24     7973.61    258.56 o 
   5  -6   9     1035.03     1034.79     54.60 o 
   6  -6   9     2456.49     2375.42     79.76 o 
   7  -6   9     2575.03     2659.21     39.50 o 
   8  -6   9     2307.56     2357.63     51.92 o 
   9  -6   9      100.62      146.19     24.21 o 
  10  -6   9     6346.25     6358.04    153.55 o 
  11  -6   9      492.72      458.26     31.47 o 
  12  -6   9     1920.19     1830.17     36.46 o 
  13  -6   9      359.11      318.18     42.09 o 
 -14  -5   9     2073.07     1506.38     48.42 o 
 -13  -5   9      291.45      447.30     55.34 o 
 -12  -5   9     2275.22     2639.25     59.95 o 
 -11  -5   9     1110.14     1082.91     39.97 o 
 -10  -5   9     1327.09     1437.98     54.57 o 
  -9  -5   9      840.47      919.60    130.71 o 
  -8  -5   9     6283.03     6504.90    887.41 o 
  -7  -5   9     6394.22     6692.16    248.84 o 
  -6  -5   9     3370.35     3497.66    130.23 o 
  -5  -5   9     2915.95     2676.00    110.45 o 
  -4  -5   9     6622.72     6301.27    386.49 o 
  -3  -5   9     4332.86     4139.55    147.44 o 
  -2  -5   9     5491.11     5667.15    164.00 o 
  -1  -5   9      517.84      512.58     23.96 o 
   0  -5   9     7862.88     7411.68    535.57 o 
   1  -5   9     3606.99     3563.31     57.55 o 
   2  -5   9     4075.53     3890.70    100.96 o 
   3  -5   9      408.41      451.51     27.64 o 
   4  -5   9     1545.16     1454.97     29.87 o 
   5  -5   9     2246.94     2269.84     89.55 o 
   6  -5   9     3237.41     3218.32     82.32 o 
   7  -5   9     3018.32     3163.04     66.93 o 
   8  -5   9       41.06      -19.39     63.02 o 
   9  -5   9      974.73     1113.01     56.49 o 
  10  -5   9        5.90      108.15     75.32 o 
  11  -5   9     2274.28     2371.43     34.88 o 
  12  -5   9     1619.46     1639.99    157.17 o 
  13  -5   9     2433.47     2178.54    101.45 o 
 -15  -4   9      792.90      675.90     38.84 o 
 -14  -4   9      326.55      382.65     49.07 o 
 -13  -4   9      428.26      395.83     39.90 o 
 -12  -4   9     4035.19     4411.10    192.46 o 
 -11  -4   9     1787.84     1875.94     58.30 o 
 -10  -4   9       84.59       99.30     26.72 o 
  -9  -4   9     1024.63     1199.50     89.92 o 
  -8  -4   9     2160.44     2419.79     55.88 o 
  -7  -4   9      478.28      458.27     22.99 o 
  -6  -4   9     5137.61     5184.13    245.27 o 
  -5  -4   9      414.23      447.33     29.29 o 
  -4  -4   9     4710.52     4600.57    178.08 o 
  -3  -4   9      999.26      928.69     23.12 o 
  -2  -4   9    11712.25    11431.76    369.22 o 
  -1  -4   9     2644.49     2599.38     77.37 o 
   0  -4   9     6934.12     6276.78    130.23 o 
   1  -4   9       83.42      123.51     25.60 o 
   2  -4   9     6133.21     5966.58    103.02 o 
   3  -4   9      892.93      943.84     51.46 o 
   4  -4   9     5494.73     5117.56    200.79 o 
   5  -4   9       10.13       69.52     22.55 o 
   6  -4   9     5558.31     5602.75    143.72 o 
   7  -4   9       11.68      -18.06     31.52 o 
   8  -4   9     2729.46     2693.69     62.25 o 
   9  -4   9        0.68       56.49     58.80 o 
  10  -4   9     2235.86     2112.25    103.37 o 
  11  -4   9       15.10       88.48     29.15 o 
  12  -4   9     1206.28     1200.12     35.08 o 
  13  -4   9       17.83       73.17     41.57 o 
 -15  -3   9     6732.56     7418.99    447.09 o 
 -14  -3   9      207.88      228.52     36.99 o 
 -13  -3   9     4616.67     4980.65    557.31 o 
 -12  -3   9       56.26       49.28     33.58 o 
 -11  -3   9     8096.95     9124.24    258.11 o 
 -10  -3   9      361.23      409.76     30.23 o 
  -9  -3   9     5611.52     5817.52    142.81 o 
  -8  -3   9       13.84       38.31     24.13 o 
  -7  -3   9     9702.43     9626.36    345.11 o 
  -6  -3   9       87.23      144.28     33.38 o 
  -5  -3   9     2923.73     2731.83     81.62 o 
  -4  -3   9      518.35      535.74     34.61 o 
  -3  -3   9    11304.55    10328.32    341.93 o 
  -2  -3   9       23.50       69.30     27.04 o 
  -1  -3   9    18426.77    18810.63    508.85 o 
   0  -3   9      476.47      440.05     29.97 o 
   1  -3   9     9288.01     9266.29     73.80 o 
   2  -3   9       31.78       -2.68     23.29 o 
   3  -3   9    15231.64    14925.47    141.03 o 
   4  -3   9     1040.37      999.02     25.81 o 
   5  -3   9     7493.96     7297.34    242.48 o 
   6  -3   9       58.81       36.36     32.05 o 
   7  -3   9     5527.57     5347.07     41.84 o 
   8  -3   9       53.98       23.65     26.71 o 
   9  -3   9    10856.74    11007.09    140.26 o 
  10  -3   9     1616.67     1587.47    119.13 o 
  11  -3   9    10103.76     9775.47    385.43 o 
  12  -3   9       35.82       37.07     31.56 o 
  13  -3   9     3139.13     2608.69    358.15 o 
 -16  -2   9        1.55       32.68     40.38 o 
 -15  -2   9     1225.71     1333.54    174.29 o 
 -14  -2   9      450.43      449.05     47.15 o 
 -13  -2   9     2353.82     2549.18    187.64 o 
 -12  -2   9      124.15      164.35     50.88 o 
 -11  -2   9     7128.20     7241.51    202.90 o 
 -10  -2   9        7.12       68.04     50.73 o 
  -9  -2   9     4986.42     5241.21    122.55 o 
  -8  -2   9      828.31      845.48     38.42 o 
  -7  -2   9     5626.21     6038.08    218.35 o 
  -6  -2   9      186.09      199.02     21.06 o 
  -5  -2   9     7568.11     7567.39    838.89 o 
  -4  -2   9      134.63      174.72     26.77 o 
  -3  -2   9     9594.55     9136.72    292.55 o 
  -2  -2   9      193.06      297.51     27.01 o 
  -1  -2   9    17366.36    17316.46    367.00 o 
   0  -2   9      882.52      831.45     33.18 o 
   1  -2   9    13811.07    11728.96   1891.79 o 
   2  -2   9      614.68      712.75     28.61 o 
   3  -2   9    10338.62    10560.85    271.30 o 
   4  -2   9      781.06      804.39    120.66 o 
   5  -2   9     9020.79     8851.11    124.12 o 
   6  -2   9       98.07      142.31     33.82 o 
   7  -2   9     6027.88     5924.06    170.62 o 
   8  -2   9     1107.80     1108.97     46.88 o 
   9  -2   9     7872.88     7727.91     47.27 o 
  10  -2   9      694.14      685.99     30.96 o 
  11  -2   9     5490.96     5708.87     41.92 o 
  12  -2   9        7.27       14.57    116.05 o 
  13  -2   9     5058.31     4593.10    563.36 o 
 -16  -1   9      856.25      832.27    105.41 o 
 -15  -1   9      769.15      804.37     75.80 o 
 -14  -1   9      700.17      672.21    117.86 o 
 -13  -1   9      523.35      566.28     73.15 o 
 -12  -1   9     1164.98     1297.19    168.70 o 
 -11  -1   9      389.49      390.20     30.83 o 
 -10  -1   9     3194.72     3035.55     71.26 o 
  -9  -1   9      703.62      763.68     43.07 o 
  -8  -1   9     1052.55     1165.09     33.72 o 
  -7  -1   9      195.49      212.48     21.99 o 
  -6  -1   9     1620.47     1684.22    133.26 o 
  -5  -1   9      204.98      251.58     55.13 o 
  -4  -1   9     9523.59     9290.75    998.61 o 
  -3  -1   9     2490.00     2584.83    109.38 o 
  -2  -1   9     2187.67     2325.80     60.66 o 
  -1  -1   9      234.58      283.32     23.50 o 
   0  -1   9     1604.23     1558.48     27.16 o 
   1  -1   9      136.54      153.59     31.79 o 
   2  -1   9     3810.71     3740.63     90.69 o 
   3  -1   9        7.88       67.63     32.66 o 
   4  -1   9     4380.76     4511.97     68.79 o 
   5  -1   9        1.80       29.39     64.18 o 
   6  -1   9      623.54      584.71     33.68 o 
   7  -1   9     1467.22     1623.90     56.11 o 
   8  -1   9     2620.00     2674.83    131.81 o 
   9  -1   9      187.66      208.06     24.98 o 
  10  -1   9     2264.51     2301.40     68.02 o 
  11  -1   9      266.12      343.05     38.04 o 
  12  -1   9     1866.55     1578.67    101.83 o 
  13  -1   9       25.53      143.60     44.19 o 
 -16   0   9        2.29      -23.95     34.31 o 
 -15   0   9     1943.71     2196.06    261.52 o 
 -14   0   9      207.91      202.46     32.87 o 
 -13   0   9     2823.03     3106.07    322.52 o 
 -12   0   9      764.22      766.19     31.68 o 
 -11   0   9     8196.83     9240.53    568.62 o 
 -10   0   9     1790.05     1872.53    137.57 o 
  -9   0   9     7718.84     8031.73    436.45 o 
  -8   0   9      771.25      801.65     57.07 o 
  -7   0   9     5714.04     5469.01    301.96 o 
  -6   0   9     1706.12     1723.52    167.12 o 
  -5   0   9     8309.68     8435.07    895.42 o 
  -4   0   9     2769.33     2729.63    134.70 o 
  -3   0   9     9511.96    10164.36    458.34 o 
  -2   0   9      643.95      736.81     26.50 o 
  -1   0   9     8327.92     8314.06    229.03 o 
   0   0   9     2912.39     2902.39     34.16 o 
   1   0   9     4044.31     3980.98     48.42 o 
   2   0   9     2389.00     2363.60     37.22 o 
   3   0   9     3232.93     3243.11    104.91 o 
   4   0   9      104.70      143.34     26.14 o 
   5   0   9     8491.17     8525.44     45.73 o 
   6   0   9      558.81      593.45    110.29 o 
   7   0   9     1813.37     1850.70     37.66 o 
   8   0   9      693.51      691.30     74.17 o 
   9   0   9     2408.40     2654.98    177.54 o 
  10   0   9     3075.51     2763.13    159.48 o 
  11   0   9      338.12      380.88     62.64 o 
  12   0   9     1327.39     1361.32    217.12 o 
 -16   1   9     2389.37     2290.61    700.93 o 
 -15   1   9      666.49      608.44     75.70 o
[truncated: 193,602 more chars]
